# Supplementary material for: 7-Bromo-3,3-dibutyl-8-meth­oxy-2,3-di­hydro-1,5-benzothia­zepin-4(5H)-one
Source: Acta Crystallogr Sect E Struct Rep Online. 2013 Jun 19;69(Pt 7):o1129. doi: 10.1107/S1600536813013238 (PMC3770397; doi:10.1107/S1600536813013238)
Supplement: Supplementary file 1 [file e-69-o1129-sup1.cif]

##############################################################################
#                                                                            #
# This CIF contains the data in a paper accepted for publication in          #
# Acta Crystallographica Section E. It conforms to the requirements of       #
# Notes for Authors for Acta Crystallographica Section E, and has been       #
# peer reviewed under the auspices of the IUCr Commission on Journals.       #
#                                                                            #
# Full details of the Crystallographic Information File format               #
# are given in the paper "The Crystallographic Information File (CIF):       #
# a New Standard Archive File for Crystallography" by S. R. Hall, F. H.      #
# Allen and I. D. Brown [Acta Cryst. (1991), A47, 655-685].                  #
#                                                                            #
# The current version of the core CIF dictionary is obtainable from          #
# ftp://ftp.iucr.org/pub/cif_core.dic.                                       #
#                                                                            #
# Software is freely available for graphical display of the structure(s)     #
# in this CIF. For information consult the CIF software page                 #
# http://www.iucr.org/resources/cif/software.                                #
#                                                                            #
# This file may be used for bona fide research purposes within the           #
# scientific community so long as proper attribution is given to the journal # 
# article from which it was obtained.                                        #
#                                                                            #
##############################################################################
data_global
_audit_creation_method     'PLATON <TABLE ACC> option'
_journal_date_recd_electronic     2013-05-07
_journal_date_accepted     2013-05-14
_journal_name_full     'Acta Crystallographica, Section E'
_journal_year     2013
_journal_volume     69
_journal_issue      7
_journal_page_first     o1129
_journal_page_last     o1129
_journal_paper_category     QO
_journal_paper_doi     10.1107/S1600536813013238
_journal_coeditor_code     HB7081
_publ_contact_author_name
;
Dr Bhadregowda D. G.
;
_publ_contact_author_address
;
Department of Chemistry
Yuvaraja's College
University of Mysore
Mysore 570 006
India
;
_publ_contact_author_email     'bhadre_chem@rediffmail.com'
_publ_contact_author_fax     '+91-821-2419333'
_publ_contact_author_phone     '+91-821-2419610'
_publ_section_title
;
7-Bromo-3,3-dibutyl-8-methoxy-2,3-dihydro-1,5-benzothiazepin-4(5<i>H</i>)-one
;
loop_
    _publ_author_name
    _publ_author_address
    'Deepu, C. V.'
;
Department of Chemistry
Yuvaraja's College,
University of Mysore,
Mysore 570 006, India
;
    'Manjula, M.'
;
Department of Studies in Physics
Manasagangotri,
University of Mysore,
Mysore 570 006, India
;
    'Pampa, K. J.'
;
Department of Studies in Microbiology
Manasagangotri,
University of Mysore,
Mysore 570 006, India
;
    'Bhadregowda, D. G.'
;
Department of Chemistry
Yuvaraja's College,
University of Mysore,
Mysore 570 006, India
;
    'Lokanath, N. K.'
;
Department of Studies in Physics
Manasagangotri,
University of Mysore,
Mysore 570 006, India
;
data_I
_chemical_name_systematic
;\
7-Bromo-3,3-dibutyl-8-methoxy-2,3-dihydrobenzo[<i>b</i>][1,4]thiazepin-\
4(5<i>H</i>)-one
;
_chemical_name_common     ?
_chemical_formula_moiety     'C18 H26 Br N O2 S'
_chemical_formula_sum     'C18 H26 Br N O2 S'
_chemical_formula_structural     'C18 H26 Br N O2 S'
_chemical_formula_iupac     'C18 H26 Br N O2 S'
_chemical_formula_weight     400.30
_chemical_melting_point     ?
_symmetry_cell_setting     monoclinic
_symmetry_space_group_name_H-M     'P 21/n'
_symmetry_space_group_name_Hall     '-P 2yn'
loop_
    _symmetry_equiv_pos_site_id
    _symmetry_equiv_pos_as_xyz
    1 x,y,z
    2 1/2-x,1/2+y,1/2-z
    3 -x,-y,-z
    4 1/2+x,1/2-y,1/2+z
_cell_length_a     7.7844(18)
_cell_length_b     11.251(2)
_cell_length_c     22.039(6)
_cell_angle_alpha     90
_cell_angle_beta     98.199(8)
_cell_angle_gamma     90
_cell_volume     1910.5(8)
_cell_formula_units_Z     4
_cell_measurement_reflns_used     4662
_cell_measurement_theta_min     2.0
_cell_measurement_theta_max     28.3
_cell_measurement_temperature     100(2)
_cell_special_details
;
;
_exptl_crystal_description     'block'
_exptl_crystal_colour     'light brown'
_exptl_crystal_size_max     0.32
_exptl_crystal_size_mid     0.20
_exptl_crystal_size_min     0.20
_exptl_crystal_size_rad     ?
_exptl_crystal_density_diffrn     1.392
_exptl_crystal_density_meas     ?
_exptl_crystal_density_method     'Not Measured'
_exptl_crystal_F_000     832
_exptl_absorpt_coefficient_mu     2.270
_exptl_absorpt_correction_type     none
_exptl_absorpt_process_details     ?
_exptl_absorpt_correction_T_min     ?
_exptl_absorpt_correction_T_max     ?
_exptl_special_details
;
;
_diffrn_ambient_temperature     100(2)
_diffrn_radiation_type     'MoK\a'
_diffrn_radiation_wavelength     0.71073
_diffrn_radiation_source     'fine-focus sealed tube'
_diffrn_radiation_monochromator     graphite
_diffrn_measurement_device_type     'Oxford Diffraction Xcalibur Eos'
_diffrn_measurement_method     '\w scans'
_diffrn_detector_area_resol_mean     16.0839
_diffrn_reflns_number     16056
_diffrn_reflns_av_R_equivalents     0.0544
_diffrn_reflns_av_sigmaI/netI     0.0616
_diffrn_reflns_theta_min     2.04
_diffrn_reflns_theta_max     28.25
_diffrn_reflns_theta_full     28.25
_diffrn_measured_fraction_theta_max     0.987
_diffrn_measured_fraction_theta_full     0.987
_diffrn_reflns_limit_h_min     -10
_diffrn_reflns_limit_h_max     8
_diffrn_reflns_limit_k_min     -14
_diffrn_reflns_limit_k_max     9
_diffrn_reflns_limit_l_min     -29
_diffrn_reflns_limit_l_max     29
_diffrn_reflns_reduction_process
;
;
_refine_special_details
;
 Refinement on F^2^ for ALL reflections except those
 flagged by the user for potential systematic errors.
 Weighted R-factors wR and all goodnesses of fit S
 are based on F^2^, conventional R-factors R are based
 on F, with F set to zero for negative F^2^. The
 observed criterion of F^2^ > 2sigma(F^2^) is used only
 for calculating -R-factor-obs etc. and is not
 relevant to the choice of reflections for refinement.
 R-factors based on F^2^ are statistically about twice
 as large as those based on F, and R-factors based on
 ALL data will be even larger.
;
_reflns_number_total     4662
_reflns_number_gt     2750
_reflns_threshold_expression     I>2\s(I)
_refine_ls_structure_factor_coef     Fsqd
_refine_ls_matrix_type     full
_refine_ls_R_factor_all     0.0966
_refine_ls_R_factor_gt     0.0476
_refine_ls_wR_factor_gt     0.1216
_refine_ls_wR_factor_ref     0.1405
_refine_ls_goodness_of_fit_ref     1.031
_refine_ls_restrained_S_all     1.031
_refine_ls_number_reflns     4662
_refine_ls_number_parameters     212
_refine_ls_number_restraints     0
_refine_ls_number_constraints     ?
_refine_ls_hydrogen_treatment     constr
_refine_ls_weighting_scheme     calc
_refine_ls_weighting_details
         'calc w=1/[\s^2^(Fo^2^)+(0.1275P)^2^+0.4493P] where P=(Fo^2^+2Fc^2^)/3'
_atom_sites_solution_hydrogens     geom
_atom_sites_solution_primary     direct
_atom_sites_solution_secondary     difmap
_refine_ls_shift/su_max     0.001
_refine_ls_shift/su_mean     0.000
_refine_diff_density_max     0.630
_refine_diff_density_min     -0.492
_refine_ls_extinction_method     none
_refine_ls_abs_structure_details     ?
_refine_ls_abs_structure_Flack     .
loop_
    _atom_type_symbol
    _atom_type_description
    _atom_type_scat_dispersion_real
    _atom_type_scat_dispersion_imag
    _atom_type_scat_source
    C C 0.0033 0.0016 ' International Tables Vol C Tables 4.2.6.8 and 6.1.1.4'
    H H 0.0000 0.0000 ' International Tables Vol C Tables 4.2.6.8 and 6.1.1.4'
    Br Br -0.2901 2.4595
                        ' International Tables Vol C Tables 4.2.6.8 and 6.1.1.4'
    N N 0.0061 0.0033 ' International Tables Vol C Tables 4.2.6.8 and 6.1.1.4'
    O O 0.0106 0.0060 ' International Tables Vol C Tables 4.2.6.8 and 6.1.1.4'
    S S 0.1246 0.1234 ' International Tables Vol C Tables 4.2.6.8 and 6.1.1.4'
_computing_data_collection     'CrysAlis PRO (Oxford Diffraction, 2009)'
_computing_cell_refinement     'CrysAlis PRO (Oxford Diffraction, 2009)'
_computing_data_reduction     'CrysAlis PRO (Oxford Diffraction, 2009)'
_computing_structure_solution     'SHELXS97 (Sheldrick, 2008)'
_computing_structure_refinement     'SHELXL97 (Sheldrick, 2008)'
_computing_molecular_graphics     'Mercury (Macrae <i>et al.</i>, 2006)'
_computing_publication_material     'Mercury (Macrae <i>et al.</i>, 2006)'
loop_
    _atom_site_type_symbol
    _atom_site_label
    _atom_site_fract_x
    _atom_site_fract_y
    _atom_site_fract_z
    _atom_site_U_iso_or_equiv
    _atom_site_thermal_displace_type
    _atom_site_calc_flag
    _atom_site_refinement_flags
    _atom_site_occupancy
    _atom_site_disorder_assembly
    _atom_site_disorder_group
    Br Br9 0.72841(5) 0.01588(4) 0.86915(2) 0.0731(2) Uani d . 1.000 . .
    S S10 0.09376(11) 0.21269(7) 0.99530(4) 0.0494(3) Uani d . 1.000 . .
    O O2 0.4327(3) -0.12202(18) 0.90398(11) 0.0548(8) Uani d . 1.000 . .
    O O15 0.2816(3) 0.53731(17) 0.97428(10) 0.0420(7) Uani d . 1.000 . .
    N N14 0.3916(3) 0.35886(16) 0.95950(10) 0.0418(8) Uani d . 1.000 . .
    C C1 0.3047(3) -0.20519(16) 0.91627(10) 0.0621(15) Uani d R 1.000 . .
    C C3 0.4122(4) -0.0060(2) 0.91890(15) 0.0399(10) Uani d . 1.000 . .
    C C4 0.2747(4) 0.0385(3) 0.94491(15) 0.0412(10) Uani d . 1.000 . .
    C C5 0.2640(4) 0.1590(2) 0.95831(14) 0.0383(10) Uani d . 1.000 . .
    C C6 0.3919(3) 0.2370(2) 0.94450(14) 0.0377(9) Uani d . 1.000 . .
    C C7 0.5283(4) 0.1922(3) 0.91780(15) 0.0424(10) Uani d . 1.000 . .
    C C8 0.5387(4) 0.0733(3) 0.90492(15) 0.0435(10) Uani d . 1.000 . .
    C C11 -0.0156(4) 0.3122(3) 0.93772(15) 0.0460(10) Uani d . 1.000 . .
    C C12 0.0909(4) 0.4072(3) 0.90861(14) 0.0386(9) Uani d . 1.000 . .
    C C13 0.2596(3) 0.4382(2) 0.95076(14) 0.0353(9) Uani d . 1.000 . .
    C C16 -0.0182(4) 0.5206(3) 0.89941(17) 0.0481(11) Uani d . 1.000 . .
    C C17 -0.1953(5) 0.5099(3) 0.8591(2) 0.0743(16) Uani d . 1.000 . .
    C C18 -0.2889(6) 0.6281(5) 0.8496(2) 0.0915(19) Uani d . 1.000 . .
    C C19 -0.2269(11) 0.7005(6) 0.8047(4) 0.165(4) Uani d . 1.000 . .
    C C20 0.1333(4) 0.3605(3) 0.84640(14) 0.0467(11) Uani d . 1.000 . .
    C C21 0.2456(6) 0.4427(4) 0.81384(18) 0.0743(16) Uani d . 1.000 . .
    C C22 0.2854(7) 0.3940(6) 0.7533(2) 0.105(2) Uani d . 1.000 . .
    C C23 0.3966(11) 0.4756(7) 0.7214(3) 0.165(4) Uani d . 1.000 . .
    H H1A 0.30480 -0.21090 0.95970 0.0940 Uiso c R 1.000 . .
    H H1B 0.33020 -0.28160 0.90040 0.0940 Uiso c R 1.000 . .
    H H1C 0.19260 -0.17920 0.89700 0.0940 Uiso c R 1.000 . .
    H H4 0.18770 -0.01270 0.95360 0.0490 Uiso c R 1.000 . .
    H H7 0.61460 0.24340 0.90840 0.0510 Uiso c R 1.000 . .
    H H11A -0.07390 0.26350 0.90470 0.0550 Uiso c R 1.000 . .
    H H11B -0.10520 0.35340 0.95590 0.076(12) Uiso c R 1.000 . .
    H H14 0.48930 0.38680 0.97670 0.061(10) Uiso c R 1.000 . .
    H H16A 0.04900 0.58050 0.88150 0.0580 Uiso c R 1.000 . .
    H H16B -0.03720 0.54940 0.93940 0.053(10) Uiso c R 1.000 . .
    H H17A -0.17880 0.47760 0.81960 0.0890 Uiso c R 1.000 . .
    H H17B -0.26710 0.45470 0.87810 0.0890 Uiso c R 1.000 . .
    H H18A -0.41170 0.61340 0.83740 0.1100 Uiso c R 1.000 . .
    H H18B -0.27580 0.67080 0.88820 0.1100 Uiso c R 1.000 . .
    H H19A -0.12380 0.74130 0.82270 0.2470 Uiso c R 1.000 . .
    H H19B -0.31420 0.75760 0.78950 0.2470 Uiso c R 1.000 . .
    H H19C -0.20070 0.65160 0.77150 0.2470 Uiso c R 1.000 . .
    H H20A 0.19210 0.28460 0.85320 0.0560 Uiso c R 1.000 . .
    H H20B 0.02520 0.34660 0.81960 0.0560 Uiso c R 1.000 . .
    H H21A 0.18690 0.51850 0.80660 0.0890 Uiso c R 1.000 . .
    H H21B 0.35400 0.45680 0.84050 0.0890 Uiso c R 1.000 . .
    H H22A 0.34410 0.31820 0.76050 0.1260 Uiso c R 1.000 . .
    H H22B 0.17710 0.38000 0.72660 0.1260 Uiso c R 1.000 . .
    H H23A 0.32730 0.54030 0.70310 0.2480 Uiso c R 1.000 . .
    H H23B 0.44400 0.43230 0.69000 0.2480 Uiso c R 1.000 . .
    H H23C 0.48940 0.50610 0.75050 0.2480 Uiso c R 1.000 . .
loop_
    _atom_site_aniso_label
    _atom_site_aniso_U_11
    _atom_site_aniso_U_22
    _atom_site_aniso_U_33
    _atom_site_aniso_U_12
    _atom_site_aniso_U_13
    _atom_site_aniso_U_23
    Br9 0.0585(3) 0.0543(3) 0.1145(4) 0.0039(2) 0.0399(2) -0.0172(2)
    S10 0.0463(5) 0.0452(5) 0.0608(6) -0.0023(3) 0.0220(4) -0.0027(4)
    O2 0.0634(15) 0.0289(11) 0.0748(16) -0.0011(10) 0.0188(12) -0.0065(11)
    O15 0.0329(11) 0.0317(11) 0.0600(14) -0.0040(8) 0.0020(10) -0.0114(10)
    N14 0.0289(13) 0.0310(13) 0.0642(17) -0.0052(10) 0.0019(12) -0.0106(12)
    C1 0.077(3) 0.0328(18) 0.076(3) -0.0101(17) 0.009(2) -0.0023(17)
    C3 0.0439(17) 0.0286(15) 0.0460(19) -0.0026(12) 0.0022(14) -0.0037(13)
    C4 0.0390(16) 0.0333(16) 0.052(2) -0.0074(12) 0.0092(14) -0.0011(14)
    C5 0.0352(16) 0.0348(16) 0.0456(18) -0.0019(12) 0.0082(13) -0.0042(13)
    C6 0.0296(14) 0.0308(15) 0.0513(19) -0.0023(11) 0.0010(13) -0.0054(13)
    C7 0.0292(15) 0.0367(16) 0.062(2) -0.0051(12) 0.0090(14) -0.0041(15)
    C8 0.0360(16) 0.0391(17) 0.057(2) 0.0014(13) 0.0125(14) -0.0067(15)
    C11 0.0302(15) 0.0442(17) 0.064(2) -0.0063(13) 0.0080(15) -0.0109(16)
    C12 0.0308(15) 0.0375(16) 0.0469(18) -0.0047(12) 0.0033(13) -0.0078(14)
    C13 0.0297(14) 0.0309(15) 0.0464(18) -0.0038(11) 0.0097(13) -0.0034(13)
    C16 0.0361(17) 0.0452(18) 0.061(2) -0.0002(13) -0.0003(16) -0.0098(16)
    C17 0.050(2) 0.064(3) 0.099(3) 0.0067(18) -0.023(2) -0.008(2)
    C18 0.072(3) 0.098(4) 0.093(3) 0.040(3) -0.028(3) -0.029(3)
    C19 0.200(8) 0.089(4) 0.193(8) 0.039(5) -0.013(7) 0.019(5)
    C20 0.0398(17) 0.0490(19) 0.050(2) -0.0056(14) 0.0020(14) -0.0106(15)
    C21 0.083(3) 0.088(3) 0.055(2) -0.022(2) 0.021(2) -0.006(2)
    C22 0.108(4) 0.159(5) 0.052(3) -0.046(4) 0.026(3) -0.017(3)
    C23 0.151(7) 0.270(10) 0.081(4) -0.078(6) 0.037(4) -0.028(5)
_geom_special_details
;
 Bond distances, angles etc. have been calculated using the
 rounded fractional coordinates. All su's are estimated
 from the variances of the (full) variance-covariance matrix.
 The cell esds are taken into account in the estimation of
 distances, angles and torsion angles
;
loop_
    _geom_bond_atom_site_label_1
    _geom_bond_atom_site_label_2
    _geom_bond_site_symmetry_1
    _geom_bond_site_symmetry_2
    _geom_bond_distance
    _geom_bond_publ_flag
    Br9 C8 . . 1.885(3) yes
    S10 C5 . . 1.759(3) yes
    S10 C11 . . 1.811(3) yes
    O2 C1 . . 1.421(3) yes
    O2 C3 . . 1.361(3) yes
    O15 C13 . . 1.231(3) yes
    N14 C6 . . 1.410(3) yes
    N14 C13 . . 1.354(3) yes
    N14 H14 . . 0.8600 no
    C3 C4 . . 1.378(4) no
    C3 C8 . . 1.395(4) no
    C4 C5 . . 1.393(4) no
    C5 C6 . . 1.393(4) no
    C6 C7 . . 1.381(4) no
    C7 C8 . . 1.372(5) no
    C11 C12 . . 1.547(5) no
    C12 C13 . . 1.537(4) no
    C12 C16 . . 1.530(5) no
    C12 C20 . . 1.547(4) no
    C16 C17 . . 1.535(5) no
    C17 C18 . . 1.517(6) no
    C18 C19 . . 1.418(9) no
    C20 C21 . . 1.521(6) no
    C21 C22 . . 1.515(6) no
    C22 C23 . . 1.503(10) no
    C1 H1A . . 0.9600 no
    C1 H1B . . 0.9600 no
    C1 H1C . . 0.9600 no
    C4 H4 . . 0.9300 no
    C7 H7 . . 0.9300 no
    C11 H11A . . 0.9700 no
    C11 H11B . . 0.9700 no
    C16 H16A . . 0.9700 no
    C16 H16B . . 0.9700 no
    C17 H17A . . 0.9700 no
    C17 H17B . . 0.9700 no
    C18 H18A . . 0.9700 no
    C18 H18B . . 0.9700 no
    C19 H19A . . 0.9600 no
    C19 H19B . . 0.9600 no
    C19 H19C . . 0.9600 no
    C20 H20A . . 0.9700 no
    C20 H20B . . 0.9700 no
    C21 H21A . . 0.9700 no
    C21 H21B . . 0.9700 no
    C22 H22A . . 0.9700 no
    C22 H22B . . 0.9700 no
    C23 H23A . . 0.9600 no
    C23 H23B . . 0.9600 no
    C23 H23C . . 0.9600 no
loop_
    _geom_angle_atom_site_label_1
    _geom_angle_atom_site_label_2
    _geom_angle_atom_site_label_3
    _geom_angle_site_symmetry_1
    _geom_angle_site_symmetry_2
    _geom_angle_site_symmetry_3
    _geom_angle
    _geom_angle_publ_flag
    C5 S10 C11 . . . 101.39(14) yes
    C1 O2 C3 . . . 118.4(2) yes
    C6 N14 C13 . . . 129.4(2) yes
    C13 N14 H14 . . . 115.00 no
    C6 N14 H14 . . . 115.00 no
    C4 C3 C8 . . . 118.3(3) no
    O2 C3 C4 . . . 125.0(3) yes
    O2 C3 C8 . . . 116.7(3) yes
    C3 C4 C5 . . . 121.0(3) no
    S10 C5 C4 . . . 120.3(2) yes
    S10 C5 C6 . . . 119.61(18) yes
    C4 C5 C6 . . . 120.1(3) no
    N14 C6 C5 . . . 122.4(2) yes
    C5 C6 C7 . . . 118.7(2) no
    N14 C6 C7 . . . 118.8(2) yes
    C6 C7 C8 . . . 121.1(3) no
    Br9 C8 C3 . . . 119.5(2) yes
    Br9 C8 C7 . . . 119.6(2) yes
    C3 C8 C7 . . . 120.9(3) no
    S10 C11 C12 . . . 119.4(2) yes
    C11 C12 C20 . . . 109.1(3) no
    C13 C12 C16 . . . 107.5(3) no
    C13 C12 C20 . . . 109.9(2) no
    C16 C12 C20 . . . 110.5(3) no
    C11 C12 C16 . . . 108.1(3) no
    C11 C12 C13 . . . 111.6(2) no
    O15 C13 C12 . . . 121.0(2) yes
    O15 C13 N14 . . . 118.7(2) yes
    N14 C13 C12 . . . 120.1(2) yes
    C12 C16 C17 . . . 116.6(3) no
    C16 C17 C18 . . . 112.7(3) no
    C17 C18 C19 . . . 113.3(5) no
    C12 C20 C21 . . . 114.9(3) no
    C20 C21 C22 . . . 113.5(4) no
    C21 C22 C23 . . . 113.3(5) no
    O2 C1 H1A . . . 109.00 no
    O2 C1 H1B . . . 109.00 no
    O2 C1 H1C . . . 109.00 no
    H1A C1 H1B . . . 109.00 no
    H1A C1 H1C . . . 109.00 no
    H1B C1 H1C . . . 110.00 no
    C3 C4 H4 . . . 119.00 no
    C5 C4 H4 . . . 119.00 no
    C6 C7 H7 . . . 120.00 no
    C8 C7 H7 . . . 119.00 no
    S10 C11 H11A . . . 107.00 no
    S10 C11 H11B . . . 107.00 no
    C12 C11 H11A . . . 107.00 no
    C12 C11 H11B . . . 107.00 no
    H11A C11 H11B . . . 107.00 no
    C12 C16 H16A . . . 108.00 no
    C12 C16 H16B . . . 108.00 no
    C17 C16 H16A . . . 108.00 no
    C17 C16 H16B . . . 108.00 no
    H16A C16 H16B . . . 107.00 no
    C16 C17 H17A . . . 109.00 no
    C16 C17 H17B . . . 109.00 no
    C18 C17 H17A . . . 109.00 no
    C18 C17 H17B . . . 109.00 no
    H17A C17 H17B . . . 108.00 no
    C17 C18 H18A . . . 109.00 no
    C17 C18 H18B . . . 109.00 no
    C19 C18 H18A . . . 109.00 no
    C19 C18 H18B . . . 109.00 no
    H18A C18 H18B . . . 108.00 no
    C18 C19 H19A . . . 110.00 no
    C18 C19 H19B . . . 109.00 no
    C18 C19 H19C . . . 109.00 no
    H19A C19 H19B . . . 109.00 no
    H19A C19 H19C . . . 109.00 no
    H19B C19 H19C . . . 110.00 no
    C12 C20 H20A . . . 109.00 no
    C12 C20 H20B . . . 109.00 no
    C21 C20 H20A . . . 109.00 no
    C21 C20 H20B . . . 109.00 no
    H20A C20 H20B . . . 108.00 no
    C20 C21 H21A . . . 109.00 no
    C20 C21 H21B . . . 109.00 no
    C22 C21 H21A . . . 109.00 no
    C22 C21 H21B . . . 109.00 no
    H21A C21 H21B . . . 108.00 no
    C21 C22 H22A . . . 109.00 no
    C21 C22 H22B . . . 109.00 no
    C23 C22 H22A . . . 109.00 no
    C23 C22 H22B . . . 109.00 no
    H22A C22 H22B . . . 108.00 no
    C22 C23 H23A . . . 109.00 no
    C22 C23 H23B . . . 109.00 no
    C22 C23 H23C . . . 110.00 no
    H23A C23 H23B . . . 109.00 no
    H23A C23 H23C . . . 110.00 no
    H23B C23 H23C . . . 109.00 no
loop_
    _geom_torsion_atom_site_label_1
    _geom_torsion_atom_site_label_2
    _geom_torsion_atom_site_label_3
    _geom_torsion_atom_site_label_4
    _geom_torsion_site_symmetry_1
    _geom_torsion_site_symmetry_2
    _geom_torsion_site_symmetry_3
    _geom_torsion_site_symmetry_4
    _geom_torsion
    _geom_torsion_publ_flag
    C11 S10 C5 C4 . . . . -117.4(3) no
    C11 S10 C5 C6 . . . . 65.0(3) no
    C5 S10 C11 C12 . . . . -51.1(3) no
    C1 O2 C3 C4 . . . . -0.6(5) no
    C1 O2 C3 C8 . . . . -178.7(3) no
    C13 N14 C6 C5 . . . . -47.0(4) no
    C13 N14 C6 C7 . . . . 136.2(3) no
    C6 N14 C13 O15 . . . . 170.9(3) no
    C6 N14 C13 C12 . . . . -13.2(4) no
    O2 C3 C4 C5 . . . . -179.6(3) no
    C8 C3 C4 C5 . . . . -1.5(5) no
    O2 C3 C8 Br9 . . . . -1.6(4) no
    O2 C3 C8 C7 . . . . 179.5(3) no
    C4 C3 C8 Br9 . . . . -179.9(2) no
    C4 C3 C8 C7 . . . . 1.2(5) no
    C3 C4 C5 S10 . . . . -176.5(3) no
    C3 C4 C5 C6 . . . . 1.1(5) no
    S10 C5 C6 N14 . . . . 0.5(4) no
    S10 C5 C6 C7 . . . . 177.3(2) no
    C4 C5 C6 N14 . . . . -177.2(3) no
    C4 C5 C6 C7 . . . . -0.3(5) no
    N14 C6 C7 C8 . . . . 177.0(3) no
    C5 C6 C7 C8 . . . . 0.0(5) no
    C6 C7 C8 Br9 . . . . -179.4(2) no
    C6 C7 C8 C3 . . . . -0.5(5) no
    S10 C11 C12 C13 . . . . -23.9(4) no
    S10 C11 C12 C16 . . . . -142.0(2) no
    S10 C11 C12 C20 . . . . 97.8(3) no
    C11 C12 C13 O15 . . . . -113.0(3) no
    C11 C12 C13 N14 . . . . 71.2(3) no
    C16 C12 C13 O15 . . . . 5.4(4) no
    C16 C12 C13 N14 . . . . -170.4(3) no
    C20 C12 C13 O15 . . . . 125.7(3) no
    C20 C12 C13 N14 . . . . -50.0(4) no
    C11 C12 C16 C17 . . . . -58.6(4) no
    C13 C12 C16 C17 . . . . -179.2(3) no
    C20 C12 C16 C17 . . . . 60.8(4) no
    C11 C12 C20 C21 . . . . -177.2(3) no
    C13 C12 C20 C21 . . . . -54.5(4) no
    C16 C12 C20 C21 . . . . 64.1(4) no
    C12 C16 C17 C18 . . . . -176.6(3) no
    C16 C17 C18 C19 . . . . 79.1(6) no
    C12 C20 C21 C22 . . . . 179.7(3) no
    C20 C21 C22 C23 . . . . -179.9(5) no
loop_
    _geom_hbond_atom_site_label_D
    _geom_hbond_atom_site_label_H
    _geom_hbond_atom_site_label_A
    _geom_hbond_site_symmetry_A
    _geom_hbond_distance_DH
    _geom_hbond_distance_HA
    _geom_hbond_distance_DA
    _geom_hbond_angle_DHA
    _geom_hbond_publ_flag
    N14 H14 O15 3_667 0.8600 2.1300 2.985(3) 175.00 yes
    C11 H11B O15 3_567 0.9700 2.5200 3.473(4) 166.00 yes
_iucr_refine_instructions_details
;
TITL RED in P2(1)/n
CELL 0.71073 7.7844 11.2509 22.0387 90.000 98.199 90.000
ZERR 4.00 0.0018 0.0022 0.0058 0.000 0.008 0.000
LATT 1
SYMM -x+1/2, y+1/2, -z+1/2
SFAC  C   H   N   O   S   BR
UNIT   72  104   4   8   4   4
L.S. 5
FMAP 2
PLAN -5
TEMP 23.000
ACTA
BOND $H
CONF
WGHT    0.063000    0.504100
EXTI    0.004153
FVAR       0.19833
BR9   6    0.728415    0.015876    0.869155    11.00000    0.05846    0.05428 =
         0.11450   -0.01721    0.03991    0.00387
S10   5    0.093758    0.212691    0.995304    11.00000    0.04634    0.04518 =
         0.06078   -0.00274    0.02199   -0.00228
O2    4    0.432705   -0.122016    0.903984    11.00000    0.06340    0.02894 =
         0.07484   -0.00653    0.01879   -0.00111
O15   4    0.281581    0.537311    0.974284    11.00000    0.03287    0.03169 =
         0.05999   -0.01138    0.00196   -0.00397
N14   3    0.391561    0.358864    0.959497    11.00000    0.02886    0.03099 =
         0.06417   -0.01065    0.00190   -0.00516
AFIX  43
H14   2    0.489343    0.386818    0.976689    11.00000    0.06104
C1    1    0.304671   -0.205192    0.916272    11.00000    0.07737    0.03280 =
         0.07647   -0.00235    0.00927   -0.01009
AFIX 137
H1A   2    0.304765   -0.210881    0.959740    11.00000   -1.50000
H1B   2    0.330186   -0.281641    0.900391    11.00000   -1.50000
H1C   2    0.192568   -0.179243    0.896988    11.00000   -1.50000
AFIX   0
C3    1    0.412194   -0.005990    0.918900    11.00000    0.04390    0.02855 =
         0.04604   -0.00368    0.00224   -0.00260
C4    1    0.274659    0.038512    0.944913    11.00000    0.03902    0.03325 =
         0.05186   -0.00115    0.00916   -0.00739
AFIX  43
H4    2    0.187673   -0.012718    0.953642    11.00000   -1.20000
AFIX   0
C5    1    0.264027    0.158980    0.958310    11.00000    0.03518    0.03482 =
         0.04562   -0.00415    0.00818   -0.00192
C6    1    0.391945    0.237008    0.944497    11.00000    0.02958    0.03077 =
         0.05133   -0.00545    0.00104   -0.00230
C7    1    0.528339    0.192236    0.917804    11.00000    0.02923    0.03673 =
         0.06227   -0.00412    0.00901   -0.00510
AFIX  43
H7    2    0.614554    0.243447    0.908408    11.00000   -1.20000
AFIX   0
C8    1    0.538710    0.073349    0.904916    11.00000    0.03604    0.03914 =
         0.05687   -0.00666    0.01253    0.00136
C11   1   -0.015598    0.312156    0.937724    11.00000    0.03023    0.04417 =
         0.06359   -0.01088    0.00805   -0.00631
AFIX  23
H11A  2   -0.073948    0.263515    0.904711    11.00000   -1.20000
H11B  2   -0.105170    0.353368    0.955882    11.00000    0.07572
AFIX   0
C12   1    0.090866    0.407152    0.908614    11.00000    0.03078    0.03754 =
         0.04693   -0.00776    0.00328   -0.00466
C13   1    0.259613    0.438211    0.950761    11.00000    0.02969    0.03091 =
         0.04641   -0.00343    0.00973   -0.00382
C16   1   -0.018228    0.520636    0.899413    11.00000    0.03614    0.04523 =
         0.06081   -0.00982   -0.00027   -0.00023
AFIX  23
H16A  2    0.048978    0.580482    0.881545    11.00000   -1.20000
H16B  2   -0.037180    0.549432    0.939412    11.00000    0.05301
AFIX   0
C17   1   -0.195294    0.509933    0.859128    11.00000    0.05044    0.06401 =
         0.09908   -0.00797   -0.02283    0.00666
AFIX  23
H17A  2   -0.178796    0.477629    0.819561    11.00000   -1.20000
H17B  2   -0.267144    0.454685    0.878108    11.00000   -1.20000
AFIX   0
C18   1   -0.288897    0.628095    0.849584    11.00000    0.07228    0.09794 =
         0.09309   -0.02895   -0.02843    0.04032
AFIX  23
H18A  2   -0.411736    0.613383    0.837357    11.00000   -1.20000
H18B  2   -0.275764    0.670796    0.888205    11.00000   -1.20000
AFIX   0
C19   1   -0.226898    0.700490    0.804670    11.00000    0.19992    0.08948 =
         0.19258    0.01907   -0.01348    0.03895
AFIX 137
H19A  2   -0.123794    0.741278    0.822692    11.00000   -1.50000
H19B  2   -0.314213    0.757554    0.789455    11.00000   -1.50000
H19C  2   -0.200733    0.651629    0.771469    11.00000   -1.50000
AFIX   0
C20   1    0.133335    0.360451    0.846398    11.00000    0.03978    0.04899 =
         0.05012   -0.01055    0.00204   -0.00558
AFIX  23
H20A  2    0.192081    0.284566    0.853178    11.00000   -1.20000
H20B  2    0.025156    0.346556    0.819582    11.00000   -1.20000
AFIX   0
C21   1    0.245625    0.442673    0.813836    11.00000    0.08253    0.08804 =
         0.05545   -0.00649    0.02080   -0.02174
AFIX  23
H21A  2    0.186886    0.518464    0.806584    11.00000   -1.20000
H21B  2    0.354027    0.456845    0.840477    11.00000   -1.20000
AFIX   0
C22   1    0.285388    0.394018    0.753276    11.00000    0.10829    0.15918 =
         0.05216   -0.01696    0.02619   -0.04618
AFIX  23
H22A  2    0.344085    0.318203    0.760484    11.00000   -1.20000
H22B  2    0.177053    0.379982    0.726574    11.00000   -1.20000
AFIX   0
C23   1    0.396567    0.475563    0.721350    11.00000    0.15133    0.27033 =
         0.08071   -0.02816    0.03691   -0.07782
AFIX 137
H23A  2    0.327324    0.540308    0.703065    11.00000   -1.50000
H23B  2    0.444012    0.432330    0.690047    11.00000   -1.50000
H23C  2    0.489368    0.506128    0.750548    11.00000   -1.50000
HKLF 4 1 1 0 0 0 1 0 0 0 1
REM  RED in P2(1)/n
REM R1 =  0.0476 for   2750 Fo > 4sig(Fo)  and  0.0966 for all   4662 data
REM    212 parameters refined using      0 restraints
END
WGHT      0.0630      0.5041
REM Highest difference peak  0.630,  deepest hole -0.492,  1-sigma level  0.066
Q1    1  -0.4069  0.6622  0.7895  11.00000  0.05    0.63
Q2    1   0.3925  0.2837  0.7618  11.00000  0.05    0.58
Q3    1   0.6553  0.0500  0.8343  11.00000  0.05    0.43
Q4    1   0.7364  0.0209  0.8879  11.00000  0.05    0.36
Q5    1   0.2813  0.0985  0.9575  11.00000  0.05    0.29
;
