# Supplementary material for: 7-Bromo-3,3-dibutyl-8-meth­oxy-2,3-di­hydro-1,5-benzothia­zepin-4(5H)-one
Source: Acta Crystallogr Sect E Struct Rep Online. 2013 Jun 19;69(Pt 7):o1129. doi: 10.1107/S1600536813013238 (PMC3770397; doi:10.1107/S1600536813013238)
Supplement: Supplementary file 2 [file e-69-o1129-Isup2.hkl]

# 
# h,k,l, Fc-squared, Fo-squared, sigma(Fo-squared) and status flag 
# 
data_mm 
_shelx_title ' RED in P2(1)/n' 
_shelx_refln_list_code          4 
_shelx_F_calc_maximum      154.34 
_exptl_crystal_F_000       832.00 
_reflns_d_resolution_high  0.7508 
 
loop_ 
 _symmetry_equiv_pos_as_xyz 
 'x, y, z' 
 '-x+1/2, y+1/2, -z+1/2' 
 '-x, -y, -z' 
 'x-1/2, -y-1/2, z-1/2' 
 
_cell_length_a     7.7844 
_cell_length_b    11.2509 
_cell_length_c    22.0387 
_cell_angle_alpha  90.000 
_cell_angle_beta   98.199 
_cell_angle_gamma  90.000 
 
_shelx_F_squared_multiplier     1.000 
 
loop_ 
 _refln_index_h 
 _refln_index_k 
 _refln_index_l 
 _refln_F_squared_calc 
 _refln_F_squared_meas 
 _refln_F_squared_sigma 
 _refln_observed_status 
   2   0   0    22923.58    24002.69    678.74 o 
   4   0   0     6911.94     6947.61    200.35 o 
   6   0   0     4985.71     5593.60    164.94 o 
   8   0   0      427.29      413.14     35.97 o 
  10   0   0       71.51       95.60     43.99 o 
   1   1   0     8817.58     9511.78    207.99 o 
   2   1   0     3103.86     2564.83     43.06 o 
   3   1   0       10.27        5.81      3.18 o 
   4   1   0      584.12      500.86     15.57 o 
   5   1   0     1560.18     1568.36     42.71 o 
   6   1   0       20.42       22.81      9.52 o 
   7   1   0      468.49      472.83     21.31 o 
   8   1   0        6.84      -11.61     14.43 o 
   9   1   0       84.97       72.26     23.78 o 
  10   1   0       17.50       14.42     19.52 o 
   1   2   0    14279.41    15017.23    327.61 o 
   2   2   0    20988.13    21058.15    477.10 o 
   3   2   0      136.25      238.03      8.93 o 
   4   2   0    10226.06    10331.58    227.84 o 
   5   2   0      281.28      295.04     13.17 o 
   6   2   0      581.84      530.98     23.80 o 
   7   2   0        0.17        2.90     10.99 o 
   8   2   0       26.73       31.94     16.45 o 
   9   2   0       14.33       24.05     18.88 o 
   1   3   0      262.22      431.84     10.25 o 
   2   3   0       12.49        3.84      4.70 o 
   3   3   0     1724.12     1785.45     41.54 o 
   4   3   0       77.93      112.73      8.31 o 
   5   3   0      111.33       79.97      8.23 o 
   6   3   0       84.85       48.93      9.83 o 
   7   3   0      795.92      770.27     27.85 o 
   8   3   0       11.23      -12.67     19.93 o 
   9   3   0      182.65      157.40     35.66 o 
  10   3   0        8.42       57.46     50.85 o 
   0   4   0    15209.48    14641.73    507.43 o 
   1   4   0     2067.06     2114.98     47.40 o 
   2   4   0     7129.63     7058.22    303.50 o 
   3   4   0      252.88      232.53     12.91 o 
   4   4   0     2306.34     2206.16     51.87 o 
   5   4   0      963.83      927.91     25.97 o 
   6   4   0      499.80      534.47     23.46 o 
   7   4   0      330.15      312.62     18.08 o 
   8   4   0       29.55       37.53     20.77 o 
   9   4   0        1.23       -3.72     18.87 o 
   1   5   0       51.47       66.27      4.95 o 
   2   5   0      652.86      734.31     24.87 o 
   3   5   0      525.88      520.23     20.80 o 
   4   5   0      203.01      182.72      8.40 o 
   5   5   0     4065.17     4156.66    105.70 o 
   6   5   0      401.42      397.74     22.38 o 
   7   5   0       79.13       82.47     13.38 o 
   8   5   0      123.10      105.62     16.33 o 
   9   5   0      129.94      128.46     24.19 o 
   0   6   0     6256.27     6197.83    175.45 o 
   1   6   0       37.97       22.43      2.45 o 
   2   6   0     3281.52     2971.09    119.07 o 
   3   6   0     4479.68     4514.55    131.47 o 
   4   6   0     1735.44     1682.47     54.56 o 
   5   6   0      299.22      326.30     13.65 o 
   6   6   0       34.54       59.54     11.92 o 
   7   6   0      105.77       87.16     13.79 o 
   8   6   0       45.97       37.23     14.50 o 
   9   6   0      126.20      166.66     26.19 o 
   1   7   0      356.01      299.20      8.63 o 
   2   7   0      160.37      186.24     15.70 o 
   3   7   0      477.53      451.95     19.69 o 
   4   7   0      481.01      518.39     38.87 o 
   5   7   0       10.06       -5.37      6.09 o 
   6   7   0      185.65      201.15     20.01 o 
   7   7   0      343.68      394.16     20.45 o 
   8   7   0       34.89       38.89     17.49 o 
   9   7   0       55.16       47.29     44.75 o 
   0   8   0     1095.94     1030.28     32.83 o 
   1   8   0      731.73      687.28     18.33 o 
   2   8   0      454.96      389.23     35.11 o 
   3   8   0      104.49      119.57     14.10 o 
   4   8   0       73.84       70.05     11.50 o 
   5   8   0       46.51       60.60     14.09 o 
   6   8   0       86.83       77.79     17.62 o 
   7   8   0      204.78      243.06     20.53 o 
   8   8   0        0.78       -0.69     17.32 o 
   1   9   0       28.63       36.49      9.38 o 
   2   9   0       65.13       56.61      6.44 o 
   3   9   0      181.31      111.63     27.97 o 
   4   9   0      341.43      310.54     41.97 o 
   5   9   0      122.86      134.00     36.87 o 
   6   9   0      167.19      174.41     15.86 o 
   7   9   0       63.19       52.04     17.80 o 
   8   9   0        1.13      -39.41     39.91 o 
   0  10   0      676.34      709.15     48.85 o 
   1  10   0      415.60      414.46     32.30 o 
   2  10   0       29.09       30.59      9.90 o 
   3  10   0      429.20      389.93     42.73 o 
   4  10   0        7.70        4.83     28.98 o 
   5  10   0       39.61       65.31     23.52 o 
   6  10   0        0.55      -24.28     24.28 o 
   7  10   0        0.68      -24.42     28.40 o 
   1  11   0      269.38      293.29     21.69 o 
   2  11   0      671.14      661.76     53.68 o 
   3  11   0        4.32       -0.22      8.49 o 
   4  11   0        4.16        4.73     19.58 o 
   5  11   0        7.74       33.02     22.89 o 
   6  11   0       59.56       48.46     23.24 o 
   0  12   0       86.10       73.99     24.41 o 
   1  12   0      338.55      343.00     24.62 o 
   2  12   0        6.82        0.64     20.72 o 
   3  12   0       47.46       50.83     12.26 o 
   4  12   0       14.85      -20.34     32.29 o 
   5  12   0       96.14       86.96     41.19 o 
   6  12   0        0.55      -34.58     39.91 o 
   1  13   0        0.28        1.66     19.07 o 
   2  13   0        7.85       18.34     15.37 o 
   3  13   0       53.07       47.04     36.36 o 
   4  13   0       47.04       32.80     39.41 o 
   5  13   0        0.18       -8.39     38.39 o 
   0  14   0      116.50      137.30     30.77 o 
   1  14   0       31.81       17.10     19.53 o 
   2  14   0        2.58       -5.68     24.28 o 
   3  14   0       36.59       33.56     36.36 o 
  -9   0   1       45.55       27.56     25.44 o 
  -7   0   1     1439.94     1406.47     64.74 o 
  -5   0   1      244.59      247.93     18.97 o 
  -3   0   1      919.05      794.76     35.10 o 
  -1   0   1       47.59       45.32      2.51 o 
   1   0   1     1367.50     1525.59     31.25 o 
   3   0   1    16278.35    16605.37    405.50 o 
   5   0   1     5935.66     6230.29    181.19 o 
   7   0   1      505.28      495.70     35.80 o 
   9   0   1      346.24      344.64     37.54 o 
 -10   1   1      179.15      187.71     24.39 o 
  -9   1   1      105.54      141.48     21.64 o 
  -8   1   1       75.07       80.71     16.80 o 
  -7   1   1     1014.46      986.61     39.38 o 
  -6   1   1     3301.32     3317.68     95.96 o 
  -5   1   1      131.61      118.60      9.31 o 
  -4   1   1     4004.87     4143.72    135.11 o 
  -3   1   1      874.00      909.42     22.78 o 
  -2   1   1     3964.45     3783.45     66.49 o 
  -1   1   1     4869.79     4668.96    115.25 o 
   0   1   1     2063.75     1942.57     35.82 o 
   1   1   1     3455.36     3476.60     60.37 o 
   2   1   1       75.74       89.80      3.72 o 
   3   1   1     1314.96     1356.53     31.75 o 
   4   1   1       49.51       65.02      6.08 o 
   5   1   1       11.69       19.69      7.82 o 
   6   1   1       15.64       31.45     12.11 o 
   7   1   1     1096.27     1118.86     34.58 o 
   8   1   1       53.06       46.01     16.40 o 
   9   1   1       46.25       69.02     20.40 o 
 -10   2   1        0.10       55.53     24.99 o 
  -9   2   1      124.51       94.93     31.59 o 
  -8   2   1        0.76      -14.10     14.10 o 
  -7   2   1      657.49      689.60     25.89 o 
  -6   2   1       53.60       66.99     11.38 o 
  -5   2   1       96.00       60.60      4.96 o 
  -4   2   1     2912.84     3087.89     71.01 o 
  -3   2   1      708.35      531.61     19.21 o 
  -2   2   1      826.38      902.07     21.51 o 
  -1   2   1      403.34      581.88     14.16 o 
   0   2   1      796.97      733.80     16.58 o 
   1   2   1     6888.94     7690.28    153.24 o 
   2   2   1     4009.62     3779.46     70.96 o 
   3   2   1     5971.58     5951.01    132.18 o 
   4   2   1        8.94       17.34      8.69 o 
   5   2   1      729.07      785.72     18.79 o 
   6   2   1       20.84       17.00      9.70 o 
   7   2   1     1092.65     1112.34     34.77 o 
   8   2   1        1.48        3.03     20.85 o 
   9   2   1      189.60      240.07     26.50 o 
  10   2   1        7.96      -10.42     39.92 o 
  -9   3   1       17.28        5.73     17.67 o 
  -8   3   1      446.62      508.38     27.83 o 
  -7   3   1      141.53      136.32     15.07 o 
  -6   3   1      919.63      872.49     43.56 o 
  -5   3   1      853.16      869.42     24.93 o 
  -4   3   1     2528.77     2207.26     76.39 o 
  -3   3   1      834.79      892.02     22.25 o 
  -2   3   1     7329.79     6254.96    245.75 o 
  -1   3   1       97.21       75.86      3.86 o 
   0   3   1      523.28      452.63     14.11 o 
   1   3   1      150.28      222.05      7.40 o 
   2   3   1       18.39       20.25      5.47 o 
   3   3   1      662.87      636.52     32.51 o 
   4   3   1      209.30      315.77     14.53 o 
   5   3   1       42.14       39.23      7.88 o 
   6   3   1      180.04      147.07     13.57 o 
   7   3   1       12.06       13.35     13.54 o 
   8   3   1       12.09       10.24     18.39 o 
   9   3   1       49.95       52.96     19.86 o 
  -9   4   1       14.12       20.83     20.44 o 
  -8   4   1       43.40       27.72     16.06 o 
  -7   4   1        8.54       11.64     13.06 o 
  -6   4   1       28.90       34.79     10.79 o 
  -5   4   1        2.70       -2.06      6.26 o 
  -4   4   1       46.27       32.25      7.01 o 
  -3   4   1       40.79       38.35      9.64 o 
  -2   4   1     1917.29     1930.96     57.42 o 
  -1   4   1     9675.44     8861.56    252.72 o 
   0   4   1      195.48      208.34      8.36 o 
   1   4   1     2804.68     2552.69     63.31 o 
   2   4   1     1171.80     1207.47     32.45 o 
   3   4   1     4140.79     3946.43    115.48 o 
   4   4   1      736.07      769.67     23.03 o 
   5   4   1     1920.04     1887.04     51.65 o 
   6   4   1       17.22       -0.02     12.95 o 
   7   4   1      284.46      289.95     19.60 o 
   8   4   1       21.77       34.22     16.18 o 
   9   4   1      108.38      122.34     21.71 o 
  -9   5   1       48.99       53.74     19.64 o 
  -8   5   1      193.49      166.68     19.48 o 
  -7   5   1       63.56       76.46     14.50 o 
  -6   5   1     3016.10     2725.36    119.67 o 
  -5   5   1      203.90      172.84     13.67 o 
  -4   5   1      170.39      172.00     10.28 o 
  -3   5   1     1756.65     1812.54     67.43 o 
  -2   5   1     5864.88     6100.70    173.65 o 
  -1   5   1     3373.23     3979.02    115.52 o 
   0   5   1    10105.70    10722.80    324.78 o 
   1   5   1       13.75       10.79      4.10 o 
   2   5   1      284.76      237.45     12.84 o 
   3   5   1      764.26      661.69     25.00 o 
   4   5   1      255.92      246.11     12.74 o 
   5   5   1       34.68       40.23      7.88 o 
   6   5   1      321.09      306.68     16.48 o 
   7   5   1        1.80       -9.56     12.04 o 
   8   5   1        0.73      -12.66     13.12 o 
   9   5   1        2.93      -17.08     17.08 o 
  -9   6   1       24.97       17.11     22.06 o 
  -8   6   1        1.90        3.41     14.04 o 
  -7   6   1      141.89      113.22     15.42 o 
  -6   6   1       94.93      100.69     12.53 o 
  -5   6   1      462.48      415.68     15.13 o 
  -4   6   1      470.32      465.87     22.57 o 
  -3   6   1      419.18      351.48     16.94 o 
  -2   6   1        3.50        3.20      6.08 o 
  -1   6   1     2152.97     2316.19     52.46 o 
   0   6   1     2885.14     3020.99     67.67 o 
   1   6   1     3022.95     3039.03     91.53 o 
   2   6   1      725.19      530.15     16.86 o 
   3   6   1     3169.47     2998.33     89.49 o 
   4   6   1       13.29       12.48      9.35 o 
   5   6   1      516.54      552.05     18.60 o 
   6   6   1       48.81       55.24     11.44 o 
   7   6   1      583.31      606.58     25.20 o 
   8   6   1       33.47       50.60     15.06 o 
   9   6   1       50.57       71.65     23.34 o 
  -9   7   1       11.19       -6.86     37.12 o 
  -8   7   1      111.19      134.44     19.51 o 
  -7   7   1      134.29      135.44     15.68 o 
  -6   7   1      283.89      295.74     17.20 o 
  -5   7   1      263.26      273.20     11.96 o 
  -4   7   1     3381.15     3382.72    101.62 o 
  -3   7   1      356.93      328.31     23.10 o 
  -2   7   1     2398.57     2357.65     87.97 o 
  -1   7   1     1827.76     2024.44     52.89 o 
   0   7   1        9.77        3.67      3.42 o 
   1   7   1      202.42      210.92      7.24 o 
   2   7   1     1646.44     1664.98     51.37 o 
   3   7   1       27.48       42.08      8.30 o 
   4   7   1      390.87      457.66     28.43 o 
   5   7   1        2.84       -0.10      6.36 o 
   6   7   1        0.21       -9.70      9.70 o 
   7   7   1       19.26       15.26     12.62 o 
   8   7   1       25.51       -8.41     16.17 o 
  -8   8   1        7.97       20.90     16.17 o 
  -7   8   1        5.03       11.32     14.09 o 
  -6   8   1      230.83      249.18     18.64 o 
  -5   8   1      416.65      393.12     24.27 o 
  -4   8   1      426.56      435.29     21.41 o 
  -3   8   1      803.16      807.28     29.09 o 
  -2   8   1     1852.24     1865.70    102.47 o 
  -1   8   1       48.80       43.59      6.51 o 
   0   8   1      978.96     1058.91     23.79 o 
   1   8   1     1989.35     1968.04     45.89 o 
   2   8   1      283.94      316.53     17.83 o 
   3   8   1     2023.83     2053.96     63.47 o 
   4   8   1      608.21      632.09     27.43 o 
   5   8   1        7.03       -0.07      7.29 o 
   6   8   1       12.00        9.22     11.63 o 
   7   8   1      109.08      104.68     27.38 o 
   8   8   1        4.84      -16.72     16.72 o 
  -8   9   1       22.45       27.31     20.77 o 
  -7   9   1      245.32      243.14     22.57 o 
  -6   9   1      552.04      549.08     31.01 o 
  -5   9   1      315.88      230.93     39.42 o 
  -4   9   1      165.73      164.27     34.33 o 
  -3   9   1      551.16      592.52     49.86 o 
  -2   9   1       63.55       58.52      6.93 o 
  -1   9   1      426.33      465.14     17.49 o 
   0   9   1     2084.31     1979.33     41.43 o 
   1   9   1      273.87      269.96     10.78 o 
   2   9   1      101.77       88.59      7.93 o 
   3   9   1       36.38      109.33     27.46 o 
   4   9   1      241.63      251.00     37.89 o 
   5   9   1        5.71        0.46     21.10 o 
   6   9   1      104.29      133.48     15.77 o 
   7   9   1       20.29       36.44     18.42 o 
   8   9   1        1.10      -30.76     37.63 o 
  -7  10   1       10.77       -4.51     27.75 o 
  -6  10   1       80.80       76.53     38.14 o 
  -5  10   1       27.62       32.54     32.80 o 
  -4  10   1      398.72      453.24     48.58 o 
  -3  10   1      231.79      246.93     36.62 o 
  -2  10   1      129.07      182.21     14.87 o 
  -1  10   1      816.00      774.42     44.03 o 
   0  10   1      400.04      431.63     25.34 o 
   1  10   1       57.45       58.10      9.52 o 
   2  10   1     1231.69     1184.66     84.40 o 
   3  10   1      135.55      150.14     20.44 o 
   4  10   1      149.17      168.32     22.55 o 
   5  10   1      240.58      310.86     53.66 o 
   6  10   1        5.09      -10.31     21.97 o 
   7  10   1        1.38      -27.22     27.22 o 
  -6  11   1       42.38       27.41     26.23 o 
  -5  11   1      371.02      368.52     52.14 o 
  -4  11   1      177.11      212.58     38.14 o 
  -3  11   1      723.59      699.06     32.67 o 
  -2  11   1      335.87      338.55     23.20 o 
  -1  11   1      467.94      509.75     29.33 o 
   0  11   1       35.99       36.44     21.61 o 
   1  11   1      584.04      608.13     32.61 o 
   2  11   1       87.71      130.42     14.70 o 
   3  11   1      332.48      383.54     27.21 o 
   4  11   1        5.68      -23.14     23.14 o 
   5  11   1        8.35       18.97     22.37 o 
   6  11   1       25.43       45.72     24.98 o 
  -6  12   1        1.44      -12.20     37.88 o 
  -5  12   1      114.17      159.42     45.51 o 
  -4  12   1       32.47       15.76     35.59 o 
  -3  12   1       13.89        8.46     11.70 o 
  -2  12   1      230.97      244.64     20.56 o 
  -1  12   1        5.07        0.18     14.33 o 
   0  12   1      264.41      262.72     23.09 o 
   1  12   1      174.35      175.82     20.40 o 
   2  12   1      197.19      170.45     18.29 o 
   3  12   1       18.82        6.94     14.11 o 
   4  12   1      170.99      192.74     41.45 o 
   5  12   1       33.33       33.31     40.42 o 
   6  12   1       27.74       24.41     34.32 o 
  -5  13   1      132.76       68.91     39.67 o 
  -4  13   1       22.36      -18.31     35.34 o 
  -3  13   1       62.13       83.39     35.34 o 
  -2  13   1       14.41        3.90     18.18 o 
  -1  13   1      306.52      304.63     26.21 o 
   0  13   1       36.27       37.54     18.15 o 
   1  13   1      138.73      144.99     20.77 o 
   2  13   1        2.69       -1.70     28.98 o 
   3  13   1        4.15       42.71     33.56 o 
   4  13   1        0.32        7.63     35.59 o 
  -3  14   1       20.21       46.27     40.93 o 
  -2  14   1      177.03      150.13     25.05 o 
  -1  14   1        1.43      -18.28     18.28 o 
   0  14   1      147.36      155.78     35.60 o 
   1  14   1        0.26      -11.92     18.17 o 
   2  14   1        7.66       -5.21     19.83 o 
   3  14   1        0.06       41.95     38.39 o 
 -10   0   2        3.21       17.03     40.17 o 
  -8   0   2      340.77      291.34     31.45 o 
  -6   0   2     3191.38     2945.15    256.02 o 
  -4   0   2      600.41      622.13     32.34 o 
  -2   0   2     2503.92     2253.69     57.10 o 
   2   0   2     2585.30     2636.03     59.36 o 
   4   0   2     1083.88      990.23     36.01 o 
   6   0   2      169.21      126.33     14.13 o 
   8   0   2        8.57       10.55     21.82 o 
  10   0   2      159.73      101.45     49.07 o 
 -10   1   2       26.50       30.23     21.72 o 
  -9   1   2      202.71      229.30     23.31 o 
  -8   1   2       31.31        1.79     14.74 o 
  -7   1   2      814.54      743.53     30.11 o 
  -6   1   2        7.09       11.54     11.77 o 
  -5   1   2     1976.10     1903.85     57.91 o 
  -4   1   2      377.44      380.51     17.82 o 
  -3   1   2    12007.96    12284.55    370.78 o 
  -2   1   2     3900.37     4097.16     77.00 o 
  -1   1   2     3407.62     4016.81     88.00 o 
   0   1   2     2837.86     2928.25     45.74 o 
   1   1   2    15704.13    15658.08    252.97 o 
   2   1   2        5.73        4.42      1.96 o 
   3   1   2     2320.04     2065.35     53.94 o 
   4   1   2      272.08      331.89     10.77 o 
   5   1   2     1111.74     1033.83     29.09 o 
   6   1   2       96.13       75.59     10.83 o 
   7   1   2      321.96      328.97     21.16 o 
   8   1   2      260.05      293.14     31.64 o 
   9   1   2       17.13       21.49     20.92 o 
  10   1   2       33.48      -13.73     42.46 o 
 -10   2   2      178.34      184.24     28.54 o 
  -9   2   2       38.11       36.49     18.53 o 
  -8   2   2      246.82      268.67     21.64 o 
  -7   2   2       15.65       26.05     12.72 o 
  -6   2   2      127.96      117.64     12.52 o 
  -5   2   2       71.23       72.31      7.00 o 
  -4   2   2     4132.31     4132.53    104.87 o 
  -3   2   2      527.89      455.28     14.50 o 
  -2   2   2     4118.42     3789.99     77.30 o 
  -1   2   2     1121.48     1201.94     44.81 o 
   0   2   2     3890.32     2987.20     59.50 o 
   1   2   2     8018.13     8325.32    153.22 o 
   2   2   2      132.90      100.40      4.36 o 
   3   2   2     1371.31     1401.13     30.93 o 
   4   2   2       20.68       17.17      5.44 o 
   5   2   2      438.73      416.79     12.85 o 
   6   2   2      611.97      579.21     21.94 o 
   7   2   2       45.69       64.77     12.55 o 
   8   2   2      252.40      260.34     31.03 o 
   9   2   2       15.18      -12.85     18.56 o 
  -9   3   2       12.45       21.00     17.04 o 
  -8   3   2      158.55      148.96     18.18 o 
  -7   3   2      446.48      449.50     23.18 o 
  -6   3   2       52.61       44.79      9.35 o 
  -5   3   2     8432.11     8295.62    184.89 o 
  -4   3   2      271.41      295.82     11.19 o 
  -3   3   2    10591.79    10640.09    233.22 o 
  -2   3   2     5693.51     6001.47    148.40 o 
  -1   3   2     7029.30     7698.09    168.59 o 
   0   3   2     2170.43     2082.92     34.30 o 
   1   3   2    17595.21    16287.64    353.45 o 
   2   3   2     2439.88     2272.59     57.96 o 
   3   3   2     8691.12     8761.79    199.20 o 
   4   3   2      530.59      510.82     16.34 o 
   5   3   2       46.46       61.55      8.68 o 
   6   3   2      421.47      426.00     21.05 o 
   7   3   2      145.54      152.43     16.23 o 
   8   3   2        0.05        0.74     15.49 o 
   9   3   2       10.20       40.95     18.54 o 
  -9   4   2        3.11       27.78     18.93 o 
  -8   4   2      156.94      164.87     19.38 o 
  -7   4   2      682.99      642.94     27.32 o 
  -6   4   2      754.44      765.89     27.93 o 
  -5   4   2       39.62       64.72      7.95 o 
  -4   4   2      175.12      194.16      8.82 o 
  -3   4   2      140.20      164.57     10.64 o 
  -2   4   2       13.10       21.25      5.30 o 
  -1   4   2       16.13       23.47      6.62 o 
   0   4   2      997.04     1004.67     21.17 o 
   1   4   2      115.99      126.36      5.61 o 
   2   4   2      162.42      198.66     11.99 o 
   3   4   2     3640.25     4052.58     82.75 o 
   4   4   2      335.39      346.77     17.56 o 
   5   4   2        1.36       -2.01      6.85 o 
   6   4   2      157.79      148.83     12.65 o 
   7   4   2       46.37       35.54     16.86 o 
   8   4   2       88.42       74.42     17.21 o 
   9   4   2        6.60       23.17     18.57 o 
  -9   5   2       29.41       31.70     19.96 o 
  -8   5   2        0.97       -7.83     13.54 o 
  -7   5   2      418.89      478.62     26.85 o 
  -6   5   2      691.12      609.50     27.03 o 
  -5   5   2      151.91      156.28      9.66 o 
  -4   5   2     1655.53     1607.32     38.62 o 
  -3   5   2     5265.49     5326.65    153.71 o 
  -2   5   2      526.73      448.28     19.14 o 
  -1   5   2     2140.24     1731.05     61.18 o 
   0   5   2     2502.39     2539.38     51.72 o 
   1   5   2      509.23      411.67     13.74 o 
   2   5   2     4109.51     4116.66    102.51 o 
   3   5   2     1333.83     1315.02     36.72 o 
   4   5   2      360.16      392.68     12.70 o 
   5   5   2     1196.73     1118.98     49.44 o 
   6   5   2      360.07      377.01     17.97 o 
   7   5   2       43.89       65.28     12.86 o 
   8   5   2       21.93       21.03     14.63 o 
   9   5   2       13.32       24.16     18.10 o 
  -9   6   2      177.66      157.29     26.26 o 
  -8   6   2      115.80      115.76     16.02 o 
  -7   6   2       22.00       20.11     13.85 o 
  -6   6   2       73.16       71.21     11.75 o 
  -5   6   2        3.00       17.28      6.42 o 
  -4   6   2     1514.80     1479.12     58.11 o 
  -3   6   2      305.04      348.20     22.67 o 
  -2   6   2        9.85       18.13     15.51 o 
  -1   6   2      461.46      429.24     11.98 o 
   0   6   2        5.39       16.32      5.51 o 
   1   6   2     2894.53     3126.30     80.08 o 
   2   6   2        3.38       13.24      5.57 o 
   3   6   2      602.38      659.96     30.81 o 
   4   6   2      282.28      234.61      9.63 o 
   5   6   2      255.54      240.14     13.91 o 
   6   6   2      105.95       88.14     11.38 o 
   7   6   2      534.69      524.36     40.85 o 
   8   6   2       34.59       34.08     15.39 o 
   9   6   2        4.47       28.16     18.63 o 
  -9   7   2        0.26      -22.63     42.71 o 
  -8   7   2       29.07       26.76     16.98 o 
  -7   7   2        5.09       20.41     14.29 o 
  -6   7   2      278.50      282.73     16.67 o 
  -5   7   2      131.23      163.29      8.89 o 
  -4   7   2     1408.64     1583.11     51.95 o 
  -3   7   2     1087.41     1119.35     36.88 o 
  -2   7   2      859.89      835.66     36.70 o 
  -1   7   2      615.00      543.39     19.98 o 
   0   7   2     1708.32     1598.03     33.95 o 
   1   7   2     1606.61     1483.90     34.54 o 
   2   7   2     1218.15     1111.06     30.97 o 
   3   7   2     1113.19     1173.00     33.71 o 
   4   7   2      897.73      864.02     33.21 o 
   5   7   2      154.75      148.53     11.25 o 
   6   7   2       27.40       32.56     10.59 o 
   7   7   2      316.78      371.52     24.98 o 
   8   7   2       11.86       25.03     17.22 o 
  -8   8   2       53.71       41.02     17.32 o 
  -7   8   2      326.79      329.85     24.19 o 
  -6   8   2      119.43      131.10     16.88 o 
  -5   8   2      129.31      129.66     14.76 o 
  -4   8   2      377.36      379.38     19.32 o 
  -3   8   2      216.47      191.77     22.76 o 
  -2   8   2      109.38      122.74      9.28 o 
  -1   8   2      226.58      222.42     11.03 o 
   0   8   2      128.98      130.90      5.30 o 
   1   8   2        4.19        5.02      3.59 o 
   2   8   2        2.35        5.03      6.09 o 
   3   8   2     2893.86     2662.11     69.88 o 
   4   8   2     1755.54     1765.26     50.15 o 
   5   8   2      525.46      498.92     20.51 o 
   6   8   2       37.65       34.12     11.02 o 
   7   8   2       15.20       22.04     14.15 o 
   8   8   2       65.98       59.90     20.25 o 
  -8   9   2      137.88      187.97     23.84 o 
  -7   9   2       43.11       28.57     17.13 o 
  -6   9   2       38.77       36.89     13.48 o 
  -5   9   2        2.60      -23.90     23.90 o 
  -4   9   2       10.20      -13.47     22.37 o 
  -3   9   2      621.22      541.94     45.54 o 
  -2   9   2     4175.73     3979.23    115.83 o 
  -1   9   2      295.69      305.38     13.98 o 
   0   9   2      407.10      385.03     12.91 o 
   1   9   2       20.37       23.94      5.38 o 
   2   9   2      741.15      735.54     19.77 o 
   3   9   2      631.28      641.75     34.47 o 
   4   9   2      128.50      179.66     45.51 o 
   5   9   2       78.99       79.72     13.87 o 
   6   9   2      250.38      296.77     21.01 o 
   7   9   2       15.18       25.25     16.82 o 
   8   9   2        1.82       46.02     42.71 o 
  -7  10   2        8.04       16.45     28.47 o 
  -6  10   2       17.74      -11.19     36.10 o 
  -5  10   2       23.34       -2.80     34.58 o 
  -4  10   2       16.31       10.17     29.75 o 
  -3  10   2      421.70      428.09     46.04 o 
  -2  10   2      149.05      166.05     20.22 o 
  -1  10   2      785.49      703.50     33.87 o 
   0  10   2        3.26       -9.23     12.31 o 
   1  10   2        2.97       11.07      9.44 o 
   2  10   2      477.14      436.75     20.10 o 
   3  10   2      270.69      247.52     23.28 o 
   4  10   2      128.93      112.33     21.49 o 
   5  10   2      132.08      105.09     25.19 o 
   6  10   2       51.39       44.42     25.02 o 
   7  10   2       97.71       60.41     51.36 o 
  -6  11   2       39.02      120.26     42.20 o 
  -5  11   2      150.16       87.47     35.09 o 
  -4  11   2      323.63      330.36     46.54 o 
  -3  11   2       21.02       17.26      9.92 o 
  -2  11   2       17.75        7.01     12.18 o 
  -1  11   2       10.42        6.68     12.87 o 
   0  11   2       15.78       10.52     14.09 o 
   1  11   2      459.18      474.76     28.62 o 
   2  11   2     1047.49     1014.12     44.58 o 
   3  11   2       24.67       32.57      9.53 o 
   4  11   2       23.43       15.67     19.29 o 
   5  11   2       14.68       23.72     29.49 o 
   6  11   2        5.49      -15.49     24.98 o 
  -6  12   2       12.09      -39.41     39.41 o 
  -5  12   2       43.01       20.09     40.42 o 
  -4  12   2       19.33       32.80     35.09 o 
  -3  12   2        6.53       13.73     29.24 o 
  -2  12   2       25.79       33.16     15.14 o 
  -1  12   2        1.56      -14.59     14.59 o 
   0  12   2      135.95      142.52     29.24 o 
   1  12   2        6.53        0.34     15.33 o 
   2  12   2       26.42       -0.73     13.87 o 
   3  12   2      122.53       95.69     39.92 o 
   4  12   2        0.73      -10.68     34.58 o 
   5  12   2       42.05       31.78     40.93 o 
  -5  13   2       15.42       -1.02     38.90 o 
  -4  13   2       33.54        2.03     35.85 o 
  -3  13   2        0.51        0.04     14.25 o 
  -2  13   2      357.43      398.19     28.51 o 
  -1  13   2       47.99       57.89     18.24 o 
   0  13   2      184.60      189.72     21.57 o 
   1  13   2       13.30        3.45     20.97 o 
   2  13   2       65.27       81.48     23.52 o 
   3  13   2       25.58       22.88     33.05 o 
   4  13   2       83.68      105.26     40.43 o 
  -3  14   2       20.96       11.44     36.36 o 
  -2  14   2       11.44       15.38     17.98 o 
  -1  14   2        2.53      -17.59     17.59 o 
   0  14   2       33.16       46.12     20.46 o 
   1  14   2       36.29       59.08     19.22 o 
   2  14   2       15.59        4.21     17.12 o 
   3  14   2       79.39      110.09     38.39 o 
  -9   0   3      474.24      516.48     43.35 o 
  -7   0   3       35.89       20.09     26.95 o 
  -5   0   3      981.69      920.61     39.96 o 
  -3   0   3     2857.35     3020.76     88.30 o 
  -1   0   3       55.04       86.03      4.22 o 
   1   0   3      198.16      354.55      9.40 o 
   3   0   3     3491.60     3820.22    112.66 o 
   5   0   3      487.83      527.50     23.53 o 
   7   0   3     1426.36     1156.03    110.14 o 
   9   0   3      134.71      182.78     50.47 o 
 -10   1   3      106.59       80.78     27.78 o 
  -9   1   3      113.47       94.49     20.70 o 
  -8   1   3       60.00       61.97     16.31 o 
  -7   1   3      570.23      528.87     36.60 o 
  -6   1   3       17.29        8.88     11.08 o 
  -5   1   3      268.48      262.50     13.87 o 
  -4   1   3      472.68      434.67     13.68 o 
  -3   1   3     1314.91     1237.98     33.60 o 
  -2   1   3     4670.61     4288.21     80.53 o 
  -1   1   3      581.17      693.88     15.61 o 
   0   1   3     1969.82     1796.59     28.20 o 
   1   1   3        3.82        7.92      2.89 o 
   2   1   3      990.81     1203.57     20.36 o 
   3   1   3     2840.73     2746.04     69.09 o 
   4   1   3     4346.65     4141.38     79.64 o 
   5   1   3       32.07       35.45      8.47 o 
   6   1   3     1792.05     1702.43     46.10 o 
   7   1   3      221.14      186.81     20.24 o 
   8   1   3       18.60       24.04     17.28 o 
   9   1   3        4.48       -1.88     22.18 o 
 -10   2   3       37.66       62.19     20.77 o 
  -9   2   3       50.25       82.30     24.66 o 
  -8   2   3        6.40      -15.55     15.55 o 
  -7   2   3      258.11      247.71     17.87 o 
  -6   2   3      408.76      401.21     22.95 o 
  -5   2   3     2287.40     2378.83     55.91 o 
  -4   2   3     3776.74     3796.97     85.74 o 
  -3   2   3     3726.18     3849.43     96.79 o 
  -2   2   3       41.06       69.34      3.97 o 
  -1   2   3     3050.32     2352.63     61.36 o 
   0   2   3       24.05       29.11      1.62 o 
   1   2   3    14700.55    13474.02    206.83 o 
   2   2   3     3530.85     3703.29     69.76 o 
   3   2   3      862.33      816.34     16.74 o 
   4   2   3       83.90      146.02      7.10 o 
   5   2   3       84.56      102.86      9.46 o 
   6   2   3      599.81      573.66     24.55 o 
   7   2   3       18.41       28.88     12.32 o 
   8   2   3        1.60      -17.80     17.80 o 
   9   2   3        1.25       12.72     20.73 o 
  -9   3   3       50.45       33.68     19.57 o 
  -8   3   3       11.15        9.30     16.91 o 
  -7   3   3       17.45       10.37     12.59 o 
  -6   3   3       81.82       51.21     10.33 o 
  -5   3   3      136.95      135.99      9.67 o 
  -4   3   3       32.35       47.06      8.20 o 
  -3   3   3     1740.46     1829.79     47.65 o 
  -2   3   3     5352.03     5075.22    125.59 o 
  -1   3   3        5.57        9.17      2.02 o 
   0   3   3    16412.57    17017.54    337.12 o 
   1   3   3      244.48      202.11      5.26 o 
   2   3   3     9119.43     8939.11    164.97 o 
   3   3   3      985.18      967.16     23.81 o 
   4   3   3     4494.31     4554.75    129.94 o 
   5   3   3      969.07      946.78     25.10 o 
   6   3   3     2622.35     2962.42     95.76 o 
   7   3   3       32.33       26.11     12.41 o 
   8   3   3      282.18      301.41     23.00 o 
   9   3   3       53.13       45.53     22.25 o 
  -9   4   3      262.30      262.26     24.37 o 
  -8   4   3      216.60      252.19     24.04 o 
  -7   4   3      463.21      460.62     23.38 o 
  -6   4   3       10.16        5.64      9.74 o 
  -5   4   3      525.84      543.04     30.18 o 
  -4   4   3      754.81      824.80     22.12 o 
  -3   4   3     1068.01      982.45     23.92 o 
  -2   4   3     5204.63     5347.04    152.55 o 
  -1   4   3     4255.50     4322.70     95.94 o 
   0   4   3     3163.97     3168.61     55.31 o 
   1   4   3      518.82      583.14     11.75 o 
   2   4   3      574.23      540.11     15.95 o 
   3   4   3        7.70        2.12      3.68 o 
   4   4   3      572.50      523.90     15.62 o 
   5   4   3      900.87      848.20     25.18 o 
   6   4   3       90.01       81.56     12.76 o 
   7   4   3        0.65        6.63     12.07 o 
   8   4   3       80.31       80.15     17.53 o 
   9   4   3        7.14       -4.33     22.11 o 
  -9   5   3        0.26        0.51     18.15 o 
  -8   5   3        0.81      -14.69     14.69 o 
  -7   5   3       36.13       48.10     13.15 o 
  -6   5   3      480.58      472.50     23.25 o 
  -5   5   3        1.54       -6.74      6.74 o 
  -4   5   3     1702.24     1522.78     63.41 o 
  -3   5   3       67.25       52.38      9.59 o 
  -2   5   3     1376.46     1312.03     40.10 o 
  -1   5   3       50.61       57.29      4.38 o 
   0   5   3       59.97       61.38      3.68 o 
   1   5   3     2425.93     2513.41     44.63 o 
   2   5   3     4072.79     4111.57     91.74 o 
   3   5   3        7.15       15.72      3.69 o 
   4   5   3     1506.24     1513.20     34.67 o 
   5   5   3      352.59      402.24     15.56 o 
   6   5   3      282.77      287.82     16.65 o 
   7   5   3       75.99       88.13     13.52 o 
   8   5   3       28.80       31.88     17.35 o 
   9   5   3       20.87       54.33     25.18 o 
  -9   6   3       89.72       82.82     28.33 o 
  -8   6   3       36.36       13.48     14.95 o 
  -7   6   3      241.77      246.82     18.51 o 
  -6   6   3      625.31      604.90     24.83 o 
  -5   6   3      967.82      978.42     26.85 o 
  -4   6   3     1293.09     1145.50     51.64 o 
  -3   6   3      754.19      673.55     25.13 o 
  -2   6   3      153.84      154.67     14.50 o 
  -1   6   3      764.25      693.52     30.22 o 
   0   6   3     3212.01     3769.65     76.35 o 
   1   6   3     1391.04     1256.84     28.69 o 
   2   6   3        2.89       -3.91      4.99 o 
   3   6   3      158.47      163.75      9.58 o 
   4   6   3      243.79      224.70      9.95 o 
   5   6   3        2.20        3.87      7.69 o 
   6   6   3       41.24       51.47     11.23 o 
   7   6   3        6.27        5.69     12.69 o 
   8   6   3        4.35       17.99     14.03 o 
   9   6   3        1.32      -15.00     43.98 o 
  -9   7   3        0.06       79.32     44.75 o 
  -8   7   3       57.76       39.49     18.36 o 
  -7   7   3        0.49       13.96     16.65 o 
  -6   7   3      449.77      462.02     28.86 o 
  -5   7   3        8.28        0.15      7.47 o 
  -4   7   3      621.79      576.87     25.22 o 
  -3   7   3      534.54      540.51     20.98 o 
  -2   7   3       66.92       46.33     18.69 o 
  -1   7   3      111.52      112.74      6.12 o 
   0   7   3     2565.62     2649.67     54.58 o 
   1   7   3     1264.36     1359.49     27.38 o 
   2   7   3      309.43      333.25     12.38 o 
   3   7   3      439.85      444.46     16.48 o 
   4   7   3      237.73      256.57      9.92 o 
   5   7   3      311.11      328.17     16.28 o 
   6   7   3      400.88      440.51     20.24 o 
   7   7   3      220.95      224.96     17.17 o 
   8   7   3       58.53       76.56     49.15 o 
  -8   8   3      360.65      384.53     28.71 o 
  -7   8   3      368.56      327.85     23.85 o 
  -6   8   3      462.86      453.92     35.17 o 
  -5   8   3      627.40      597.34     25.21 o 
  -4   8   3     1077.78     1136.79     39.48 o 
  -3   8   3     3325.32     3154.24    118.46 o 
  -2   8   3     2550.38     2527.53     74.56 o 
  -1   8   3      240.03      273.81     12.12 o 
   0   8   3     1125.92     1147.66     25.62 o 
   1   8   3     1092.48     1155.75     26.25 o 
   2   8   3      153.10      149.27      6.73 o 
   3   8   3     1659.52     1672.37     72.85 o 
   4   8   3      233.42      268.50     13.77 o 
   5   8   3      129.82      143.77     12.78 o 
   6   8   3       25.27       25.79     11.12 o 
   7   8   3       22.18       15.92     14.51 o 
   8   8   3      119.42       99.94     31.18 o 
  -8   9   3        0.31      -18.17     18.17 o 
  -7   9   3        4.30       12.64     18.54 o 
  -6   9   3       38.11       33.36     17.03 o 
  -5   9   3       50.79       39.15     32.54 o 
  -4   9   3       18.32       33.56     26.95 o 
  -3   9   3       85.56       97.64     26.19 o 
  -2   9   3      946.76      943.10     31.50 o 
  -1   9   3      131.44      157.14     10.69 o 
   0   9   3       16.93       18.81      6.44 o 
   1   9   3      489.76      486.93     15.12 o 
   2   9   3       54.27       50.56      6.75 o 
   3   9   3      891.41      818.13     60.32 o 
   4   9   3      948.58      925.14     35.86 o 
   5   9   3      157.04      220.68     26.11 o 
   6   9   3        2.25      -18.36     20.83 o 
   7   9   3       45.88       52.43     28.85 o 
  -7  10   3      113.73      149.25     42.46 o 
  -6  10   3      322.84      337.73     50.35 o 
  -5  10   3       77.53       58.48     31.53 o 
  -4  10   3      899.75      882.30     66.17 o 
  -3  10   3      864.73      773.07     34.27 o 
  -2  10   3      339.75      340.97     21.29 o 
  -1  10   3     1217.95     1262.57     75.11 o 
   0  10   3      229.37      300.38     20.96 o 
   1  10   3        1.57        2.39      7.93 o 
   2  10   3      552.34      578.29     24.46 o 
   3  10   3       32.10       52.10     19.47 o 
   4  10   3        1.17      -12.38     35.08 o 
   5  10   3      102.04      176.24     25.98 o 
   6  10   3       57.09       -0.54     27.20 o 
   7  10   3        8.04        0.21     24.50 o 
  -6  11   3       31.75       33.05     32.80 o 
  -5  11   3        0.87      -24.41     27.46 o 
  -4  11   3       15.93       44.75     31.53 o 
  -3  11   3       10.86        6.57     10.47 o 
  -2  11   3        1.51        1.56     26.31 o 
  -1  11   3      523.57      502.72     29.48 o 
   0  11   3      156.82      156.96     18.22 o 
   1  11   3       52.23       45.08     13.72 o 
   2  11   3        6.12      -10.83     13.35 o 
   3  11   3        4.64        4.76      9.76 o 
   4  11   3       13.37      -29.24     29.24 o 
   5  11   3      131.48      181.82     27.78 o 
   6  11   3       94.62      140.84     29.60 o 
  -6  12   3       24.76      -31.53     33.81 o 
  -5  12   3      228.21      208.52     49.08 o 
  -4  12   3      235.86      171.14     40.18 o 
  -3  12   3      103.54      108.81     20.60 o 
  -2  12   3      484.61      519.38     74.53 o 
  -1  12   3       23.76        4.17     15.70 o 
   0  12   3       88.16       74.45     17.69 o 
   1  12   3      302.70      301.34     24.38 o 
   2  12   3       10.35      -11.60     13.57 o 
   3  12   3       25.68       30.66     12.71 o 
   4  12   3       20.23       34.83     37.12 o 
   5  12   3       18.52       22.63     39.41 o 
  -5  13   3        9.68       51.36     43.47 o 
  -4  13   3       13.21       -9.41     36.36 o 
  -3  13   3      167.45      185.56     19.54 o 
  -2  13   3        0.01        6.51     15.47 o 
  -1  13   3       25.75       49.15     18.02 o 
   0  13   3       10.88       -4.58     16.00 o 
   1  13   3       56.70       67.90     18.26 o 
   2  13   3        0.28       -6.96     15.01 o 
   3  13   3      318.19      359.27     56.46 o 
   4  13   3        9.21        2.80     38.64 o 
  -3  14   3       32.29       23.90     37.37 o 
  -2  14   3      133.85      136.16     31.27 o 
  -1  14   3       23.08        5.20     18.26 o 
   0  14   3      178.93      197.35     24.14 o 
   1  14   3        6.15        5.47     18.12 o 
   2  14   3       14.01       10.01     17.35 o 
   3  14   3       11.16      -12.71     35.08 o 
 -10   0   4      326.78      305.26     58.62 o 
  -8   0   4      522.73      420.49     51.64 o 
  -6   0   4      243.72      153.22     17.40 o 
  -4   0   4     9118.44     8775.40    307.92 o 
  -2   0   4    21005.76    20730.31    507.79 o 
   0   0   4    13578.89    12663.07    251.27 o 
   2   0   4      725.39      838.22     21.44 o 
   4   0   4     2507.20     2671.32     99.15 o 
   6   0   4       86.16       39.26     24.92 o 
   8   0   4      209.97      205.26     30.63 o 
 -10   1   4        3.72       16.49     21.02 o 
  -9   1   4      373.84      375.14     27.01 o 
  -8   1   4        0.07      -10.83     15.70 o 
  -7   1   4     1179.22     1222.47     46.09 o 
  -6   1   4      393.38      358.38     21.11 o 
  -5   1   4      682.15      733.53     24.27 o 
  -4   1   4      302.44      262.54     10.76 o 
  -3   1   4      747.78      684.34     28.97 o 
  -2   1   4      266.82      165.59      5.27 o 
  -1   1   4    10622.68    10205.24    176.81 o 
   0   1   4     8048.32     7517.40    110.52 o 
   1   1   4    16262.80    16823.61    260.36 o 
   2   1   4      731.41      927.25     16.47 o 
   3   1   4     1719.45     1807.65     39.25 o 
   4   1   4       11.47        5.81      4.95 o 
   5   1   4     1028.12     1016.38     36.08 o 
   6   1   4        2.56       30.68     10.13 o 
   7   1   4      628.55      547.92     32.25 o 
   8   1   4      235.70      198.18     21.60 o 
   9   1   4      190.61      218.62     26.95 o 
 -10   2   4        1.14       -8.53     21.43 o 
  -9   2   4        0.09      -10.78     18.04 o 
  -8   2   4      275.81      274.90     24.90 o 
  -7   2   4       55.33       27.16     15.89 o 
  -6   2   4     3403.64     3419.62     89.04 o 
  -5   2   4       82.96       57.00      6.19 o 
  -4   2   4     1722.46     1679.70     40.04 o 
  -3   2   4       13.11       13.62      2.38 o 
  -2   2   4     3392.01     2983.23     72.13 o 
  -1   2   4     5274.71     4969.65     92.81 o 
   0   2   4    23145.97    25022.03    761.27 o 
   1   2   4     3223.38     3141.47     50.82 o 
   2   2   4     1300.13     1201.67     21.33 o 
   3   2   4      787.37      786.46     20.43 o 
   4   2   4      452.81      414.81     12.06 o 
   5   2   4      947.94      921.03     22.28 o 
   6   2   4      287.96      284.73     15.90 o 
   7   2   4       16.52       20.35     11.30 o 
   8   2   4        0.36       11.52     18.73 o 
   9   2   4        0.08      -18.58     18.58 o 
  -9   3   4      236.60      236.10     22.88 o 
  -8   3   4      112.43      118.79     20.11 o 
  -7   3   4      521.28      533.81     24.91 o 
  -6   3   4       14.87       14.68      8.55 o 
  -5   3   4     3415.91     3494.97     90.81 o 
  -4   3   4      775.39      742.71     35.52 o 
  -3   3   4      982.30     1147.66     33.61 o 
  -2   3   4     4261.33     4057.14    101.39 o 
  -1   3   4      136.57      227.83      8.19 o 
   0   3   4      385.15      409.28      8.10 o 
   1   3   4       59.67       78.16      3.46 o 
   2   3   4     1395.78     1361.98     27.41 o 
   3   3   4      566.37      487.52     13.83 o 
   4   3   4      641.51      579.92     18.89 o 
   5   3   4     2994.10     3053.34     66.23 o 
   6   3   4        3.23        4.57      9.67 o 
   7   3   4      398.62      403.78     20.91 o 
   8   3   4      114.88      112.24     21.91 o 
   9   3   4       36.74       50.39     20.41 o 
  -9   4   4       46.70       42.76     21.35 o 
  -8   4   4      266.03      268.98     24.62 o 
  -7   4   4       96.15       49.33     13.55 o 
  -6   4   4      263.60      249.17     15.84 o 
  -5   4   4      564.76      585.91     18.78 o 
  -4   4   4     5033.45     4662.33    135.45 o 
  -3   4   4      335.92      235.80      9.47 o 
  -2   4   4     7967.23     8330.82    205.36 o 
  -1   4   4      831.89      906.73     23.42 o 
   0   4   4     2912.79     2825.30     52.94 o 
   1   4   4       45.44       52.05      3.32 o 
   2   4   4     5092.75     4749.19     88.91 o 
   3   4   4     2870.60     2658.02     58.88 o 
   4   4   4     2301.32     2339.09     57.88 o 
   5   4   4        8.35       -1.78      7.10 o 
   6   4   4        4.49       11.76     10.92 o 
   7   4   4        5.02      -10.77     13.10 o 
   8   4   4        1.95       10.69     20.09 o 
   9   4   4        0.29      -21.21     21.21 o 
  -9   5   4      311.08      343.21     28.47 o 
  -8   5   4        2.92       -5.68     14.46 o 
  -7   5   4      311.62      381.28     21.15 o 
  -6   5   4      272.05      270.21     16.82 o 
  -5   5   4      229.69      232.49     16.96 o 
  -4   5   4        1.07        9.58      5.10 o 
  -3   5   4     1577.82     1562.29     36.61 o 
  -2   5   4     1121.24     1068.50     25.06 o 
  -1   5   4       44.98       28.97      3.77 o 
   0   5   4      109.00      110.64      5.00 o 
   1   5   4     3068.26     3086.56     54.73 o 
   2   5   4       18.07       27.59      3.42 o 
   3   5   4      530.16      529.78     14.91 o 
   4   5   4      707.96      751.82     20.31 o 
   5   5   4      536.18      515.04     17.71 o 
   6   5   4      124.00      109.37     13.01 o 
   7   5   4      472.79      413.63     21.38 o 
   8   5   4        1.30      -17.62     17.62 o 
   9   5   4       49.45       58.10     21.11 o 
  -9   6   4       18.46      -17.80     31.53 o 
  -8   6   4      110.81       98.31     17.65 o 
  -7   6   4      296.51      336.18     22.80 o 
  -6   6   4      415.58      385.16     27.17 o 
  -5   6   4      557.83      539.87     17.86 o 
  -4   6   4      972.15      942.04     24.44 o 
  -3   6   4      426.68      459.59     19.06 o 
  -2   6   4     4904.89     4975.69    123.95 o 
  -1   6   4     1249.32     1102.92     26.82 o 
   0   6   4     3482.70     3227.47     65.89 o 
   1   6   4     6457.41     6650.99    124.01 o 
   2   6   4      935.45      864.33     22.98 o 
   3   6   4      131.05      141.89      8.04 o 
   4   6   4     1168.45     1337.14     31.47 o 
   5   6   4      331.43      370.88     16.77 o 
   6   6   4       19.83       51.95     11.71 o 
   7   6   4       46.96       57.51     15.23 o 
   8   6   4        2.23        2.73     17.28 o 
   9   6   4        5.06       64.83     29.08 o 
  -9   7   4        3.07       86.69     43.73 o 
  -8   7   4       12.41       33.78     21.97 o 
  -7   7   4       53.83       48.54     15.73 o 
  -6   7   4       82.43      108.40     12.76 o 
  -5   7   4      172.97      156.99     10.10 o 
  -4   7   4      581.30      533.00     28.75 o 
  -3   7   4      334.61      282.69     24.96 o 
  -2   7   4      114.62      130.55      6.74 o 
  -1   7   4      153.20      153.33      7.28 o 
   0   7   4       39.97       27.00      4.06 o 
   1   7   4        6.24        7.16      4.17 o 
   2   7   4       73.06       73.60      6.29 o 
   3   7   4      213.03      190.06      8.19 o 
   4   7   4        4.32       -0.90      6.68 o 
   5   7   4      906.37      897.62     27.81 o 
   6   7   4      166.16      178.97     17.44 o 
   7   7   4        2.19        3.86     15.40 o 
   8   7   4        3.33       -3.67     15.09 o 
  -8   8   4       14.93       10.86     19.05 o 
  -7   8   4        8.25       12.14     15.59 o 
  -6   8   4      176.37      208.31     27.97 o 
  -5   8   4       76.84       60.08     10.47 o 
  -4   8   4       11.01       15.18      7.78 o 
  -3   8   4     2803.14     2799.07    163.83 o 
  -2   8   4     2814.54     2853.48     83.95 o 
  -1   8   4     1971.39     2005.66     53.25 o 
   0   8   4     2571.55     2602.37     60.07 o 
   1   8   4      269.93      242.52      9.71 o 
   2   8   4      121.48      121.31      7.17 o 
   3   8   4     3067.41     2959.09     61.90 o 
   4   8   4      782.16      768.54     20.39 o 
   5   8   4      503.37      528.22     24.70 o 
   6   8   4      266.04      265.27     20.35 o 
   7   8   4       11.29       19.53     13.77 o 
   8   8   4        3.41        1.12     19.77 o 
  -8   9   4       76.00       46.02     21.87 o 
  -7   9   4      154.68      144.83     21.33 o 
  -6   9   4        9.48       -0.71     13.44 o 
  -5   9   4       10.80        4.36     23.52 o 
  -4   9   4       87.21      105.01     31.27 o 
  -3   9   4      587.89      579.67     26.77 o 
  -2   9   4      837.15      818.85     28.65 o 
  -1   9   4      284.99      328.42     16.87 o 
   0   9   4      296.02      257.53     15.30 o 
   1   9   4      708.78      668.56     18.92 o 
   2   9   4       42.68       42.24      7.52 o 
   3   9   4        1.37       -6.37      9.89 o 
   4   9   4      176.65      147.06     10.40 o 
   5   9   4        1.61        1.59     15.14 o 
   6   9   4       19.22       18.25     13.47 o 
   7   9   4      117.13      100.74     18.69 o 
  -7  10   4      105.37       94.08     40.68 o 
  -6  10   4       23.74       52.88     34.07 o 
  -5  10   4      280.33      356.03     46.54 o 
  -4  10   4      336.89      380.98     48.07 o 
  -3  10   4       72.50       62.47     10.14 o 
  -2  10   4      175.86      185.09     16.32 o 
  -1  10   4     3033.84     2853.31    105.93 o 
   0  10   4      575.33      575.46     30.85 o 
   1  10   4      479.95      486.46     27.01 o 
   2  10   4      787.06      787.03     49.23 o 
   3  10   4      294.69      304.80     16.66 o 
   4  10   4      249.98      252.63     21.72 o 
   5  10   4      144.33      146.21     17.02 o 
   6  10   4       11.90       35.00     14.65 o 
   7  10   4       48.73       32.29     28.41 o 
  -6  11   4        8.85        8.64     39.92 o 
  -5  11   4      125.47      116.45     41.19 o 
  -4  11   4       36.36       51.61     35.59 o 
  -3  11   4        2.53       -5.35     10.55 o 
  -2  11   4       87.02       63.83     14.55 o 
  -1  11   4        0.91       -1.21     18.56 o 
   0  11   4      294.06      272.65     22.00 o 
   1  11   4       23.58        7.19     35.98 o 
   2  11   4       14.79       -8.44     11.97 o 
   3  11   4       10.26        3.82     13.47 o 
   4  11   4      134.12      112.54     32.67 o 
   5  11   4       48.32       84.41     40.17 o 
   6  11   4      186.40      184.10     49.08 o 
  -6  12   4        8.30      -38.90     38.90 o 
  -5  12   4      106.98      148.23     42.21 o 
  -4  12   4       16.92       72.97     34.83 o 
  -3  12   4      270.95      288.07     25.18 o 
  -2  12   4        1.08       -1.78     14.01 o 
  -1  12   4      270.40      298.56     24.36 o 
   0  12   4      326.27      381.94     27.51 o 
   1  12   4      430.72      445.62     28.70 o 
   2  12   4       54.09       71.85     16.12 o 
   3  12   4      138.55      165.72     17.29 o 
   4  12   4        8.47       -4.58     34.58 o 
   5  12   4       66.72       38.65     41.95 o 
  -5  13   4        5.25       51.86     43.47 o 
  -4  13   4       11.80       45.25     38.14 o 
  -3  13   4       21.89       35.25     15.55 o 
  -2  13   4       44.63       54.94     16.05 o 
  -1  13   4        3.70        7.53     16.85 o 
   0  13   4        2.54       -3.49     16.31 o 
   1  13   4        1.77        8.81     20.08 o 
   2  13   4       85.33       61.46     17.16 o 
   3  13   4        0.02        2.86     15.16 o 
   4  13   4        7.57      -36.36     36.36 o 
  -3  14   4       31.28       22.12     37.12 o 
  -2  14   4       68.63       67.64     38.52 o 
  -1  14   4      101.22      118.45     32.55 o 
   0  14   4        0.17      -17.70     17.70 o 
   1  14   4      131.85      133.04     22.98 o 
   2  14   4       18.27      -14.00     18.29 o 
   3  14   4      164.90      207.74     48.06 o 
  -9   0   5       95.72       64.35     25.28 o 
  -7   0   5      164.15      132.48     29.24 o 
  -5   0   5     4882.12     4772.06    171.58 o 
  -3   0   5     6228.32     6607.90    189.25 o 
  -1   0   5    23327.62    26982.98    934.07 o 
   3   0   5    10964.29    11021.13    313.19 o 
   5   0   5      855.40      898.52     39.04 o 
   7   0   5     1949.46     2130.95    139.63 o 
   9   0   5       29.00        5.26     25.92 o 
 -10   1   5      111.66      142.24     23.96 o 
  -9   1   5       38.72       42.42     18.58 o 
  -8   1   5      570.39      579.76     42.13 o 
  -7   1   5       58.31       27.95     14.33 o 
  -6   1   5     2877.01     2818.71     87.62 o 
  -5   1   5      966.49     1051.03     31.38 o 
  -4   1   5     7320.78     7398.82    164.79 o 
  -3   1   5     3703.56     4098.49    133.97 o 
  -2   1   5     6264.03     6283.82    127.04 o 
  -1   1   5     3412.49     3075.52     67.53 o 
   0   1   5     9952.30    10635.07    149.51 o 
   1   1   5     9620.48     9745.87    137.43 o 
   2   1   5     5005.12     4494.03     74.57 o 
   3   1   5      113.06      137.94      6.97 o 
   4   1   5      237.47      202.43     11.16 o 
   5   1   5       48.11       58.93      8.20 o 
   6   1   5        0.77        4.50      9.92 o 
   7   1   5        9.11       20.82     16.07 o 
   8   1   5       84.71       65.14     17.71 o 
   9   1   5       20.75       14.51     19.15 o 
 -10   2   5       62.95       81.99     21.31 o 
  -9   2   5       28.87       28.17     23.02 o 
  -8   2   5      109.55      126.37     22.53 o 
  -7   2   5        3.71      -13.36     13.36 o 
  -6   2   5      252.87      245.01     13.57 o 
  -5   2   5      590.02      566.29     17.51 o 
  -4   2   5       73.63       51.24      5.23 o 
  -3   2   5     6008.15     6379.47    165.75 o 
  -2   2   5      141.48      151.96      5.91 o 
  -1   2   5    23819.84    22912.81    423.98 o 
   0   2   5     2311.19     2203.59     36.05 o 
   1   2   5     6356.40     6147.14    100.48 o 
   2   2   5       71.01       49.26      3.52 o 
   3   2   5     5883.82     6015.95    113.44 o 
   4   2   5       52.50       78.21      6.18 o 
   5   2   5     2155.07     2035.68     50.04 o 
   6   2   5      448.35      470.87     33.52 o 
   7   2   5       32.38       40.69     13.00 o 
   8   2   5       56.87       46.38     17.46 o 
   9   2   5        3.22       16.65     18.94 o 
  -9   3   5      115.83      153.72     25.39 o 
  -8   3   5      468.39      451.81     29.69 o 
  -7   3   5        5.51      -12.17     12.17 o 
  -6   3   5     3262.16     3083.53    103.64 o 
  -5   3   5       99.44       49.82     12.59 o 
  -4   3   5     1710.86     1627.64     44.26 o 
  -3   3   5      719.73      759.43     36.57 o 
  -2   3   5    13927.33    14875.90    365.45 o 
  -1   3   5      704.21      648.98     12.59 o 
   0   3   5     2256.30     1992.74     31.77 o 
   1   3   5       90.66      142.13      4.03 o 
   2   3   5       20.50       25.43      4.06 o 
   3   3   5      446.31      436.11     16.34 o 
   4   3   5       17.28       12.32      7.21 o 
   5   3   5       58.33       85.12     10.21 o 
   6   3   5      148.69      151.85     15.66 o 
   7   3   5       59.23       47.70     13.21 o 
   8   3   5       10.93        6.05     15.85 o 
   9   3   5       34.56       49.65     23.85 o 
  -9   4   5      106.74      105.24     22.09 o 
  -8   4   5       52.40       66.06     19.54 o 
  -7   4   5       26.62       14.72     13.03 o 
  -6   4   5      379.29      366.13     18.87 o 
  -5   4   5      894.08      894.69     28.24 o 
  -4   4   5      465.03      516.21     18.22 o 
  -3   4   5       25.72       14.63      4.69 o 
  -2   4   5        6.03        0.11      3.76 o 
  -1   4   5     3182.55     3320.44     67.67 o 
   0   4   5      731.63      756.04     15.33 o 
   1   4   5     8154.22     8306.85    143.82 o 
   2   4   5     1690.82     1893.80     37.43 o 
   3   4   5     3618.79     3234.90     67.61 o 
   4   4   5        5.30        1.55      9.08 o 
   5   4   5       24.11       24.27      8.86 o 
   6   4   5       73.35       47.20     13.43 o 
   7   4   5      304.16      351.63     20.13 o 
   8   4   5      139.41      160.54     32.08 o 
   9   4   5       45.69       61.65     22.97 o 
  -9   5   5       43.64       36.81     21.95 o 
  -8   5   5      475.46      502.23     42.18 o 
  -7   5   5      257.18      251.51     18.33 o 
  -6   5   5      584.54      596.99     24.73 o 
  -5   5   5      303.17      280.80     12.72 o 
  -4   5   5     4754.28     4719.14    106.12 o 
  -3   5   5     1287.33     1289.59     35.33 o 
  -2   5   5     8732.32     8484.58    194.50 o 
  -1   5   5      563.58      484.61     13.73 o 
   0   5   5      372.62      357.33      8.96 o 
   1   5   5       26.34       33.36      4.05 o 
   2   5   5      958.35      861.21     18.85 o 
   3   5   5      255.37      200.83      8.79 o 
   4   5   5       15.82       23.38      6.53 o 
   5   5   5       35.55       27.26     11.07 o 
   6   5   5       65.80       65.44     13.86 o 
   7   5   5        8.62       12.89     12.53 o 
   8   5   5      127.25       86.34     19.70 o 
   9   5   5       18.45        4.69     20.96 o 
  -9   6   5       48.80       47.02     26.98 o 
  -8   6   5       92.20      113.90     16.93 o 
  -7   6   5       10.84       17.98     12.87 o 
  -6   6   5      138.12      109.74     12.92 o 
  -5   6   5      252.10      205.45     10.80 o 
  -4   6   5       39.76       46.57      5.73 o 
  -3   6   5      649.45      629.22     26.43 o 
  -2   6   5     1414.76     1388.11     37.01 o 
  -1   6   5     2426.89     2334.88     60.10 o 
   0   6   5       55.12       69.15      4.63 o 
   1   6   5     1881.43     1832.95     36.28 o 
   2   6   5       41.10       57.56      4.83 o 
   3   6   5     2124.10     2058.80     53.45 o 
   4   6   5     1470.32     1455.59     33.98 o 
   5   6   5      218.59      259.15     14.71 o 
   6   6   5       98.59      129.14     13.02 o 
   7   6   5      153.30      191.94     17.35 o 
   8   6   5        3.17        7.91     17.64 o 
  -8   7   5      105.73       96.62     43.61 o 
  -7   7   5      202.33      230.55     20.91 o 
  -6   7   5     2739.72     2707.66     78.48 o 
  -5   7   5      406.99      434.32     24.89 o 
  -4   7   5       13.01       14.16      7.18 o 
  -3   7   5      795.74      889.72     41.40 o 
  -2   7   5       77.43       77.29      6.52 o 
  -1   7   5      794.61      827.65     21.74 o 
   0   7   5     1866.62     1780.12     58.95 o 
   1   7   5        9.48        8.88      4.95 o 
   2   7   5       26.01       27.18      4.84 o 
   3   7   5       22.30       28.79      7.54 o 
   4   7   5      487.12      452.34     15.28 o 
   5   7   5       21.66       30.22      9.98 o 
   6   7   5        9.79       -7.86     11.25 o 
   7   7   5        2.44        2.46     13.03 o 
   8   7   5       12.69       20.67     15.20 o 
  -8   8   5      154.46      141.58     21.77 o 
  -7   8   5       79.44       65.15     19.79 o 
  -6   8   5      151.83      171.33     20.98 o 
  -5   8   5       47.09       63.75     12.39 o 
  -4   8   5       96.06       86.21      9.47 o 
  -3   8   5       52.28       75.78     11.56 o 
  -2   8   5      155.02      176.71     10.53 o 
  -1   8   5      644.50      592.73     20.20 o 
   0   8   5      336.77      340.34     21.88 o 
   1   8   5      597.94      511.53     15.66 o 
   2   8   5      495.22      491.48     15.52 o 
   3   8   5       51.24       52.37      6.43 o 
   4   8   5       16.20        5.81      7.68 o 
   5   8   5       29.83       37.82      9.80 o 
   6   8   5       26.69       23.27     11.45 o 
   7   8   5       21.78       22.16     14.85 o 
   8   8   5      170.17      131.32     63.57 o 
  -8   9   5       34.64       34.61     27.33 o 
  -7   9   5      328.54      295.77     26.72 o 
  -6   9   5       52.11       47.51     14.90 o 
  -5   9   5      311.19      310.13     22.63 o 
  -4   9   5      352.90      357.67     47.31 o 
  -3   9   5      159.14      175.18     15.04 o 
  -2   9   5      805.30      760.49     35.64 o 
  -1   9   5       26.43       35.90     10.89 o 
   0   9   5       19.17       22.88     16.27 o 
   1   9   5       84.14       88.01      9.88 o 
   2   9   5        6.61       15.14      8.55 o 
   3   9   5       38.01       61.78     10.49 o 
   4   9   5       33.46       62.93      9.47 o 
   5   9   5      155.10      152.65     16.09 o 
   6   9   5       35.83       48.57     14.95 o 
   7   9   5        0.16        7.66     17.69 o 
  -7  10   5      150.43      172.90     46.53 o 
  -6  10   5        2.90       38.74     16.09 o 
  -5  10   5       22.52       35.67     11.92 o 
  -4  10   5        6.61       -7.67      9.78 o 
  -3  10   5       52.87       41.22     11.27 o 
  -2  10   5      387.97      363.25     69.82 o 
  -1  10   5      108.08       73.41     34.20 o 
   0  10   5      291.60      299.42     21.67 o 
   1  10   5      238.82      266.20     21.87 o 
   2  10   5      218.14      195.37     13.91 o 
   3  10   5       65.96       54.08     10.62 o 
   4  10   5      356.32      354.02     22.90 o 
   5  10   5       19.15       29.80     19.63 o 
   6  10   5       26.53       21.56     17.93 o 
   7  10   5        1.93      -19.58     43.22 o 
  -6  11   5       23.90        6.10     38.90 o 
  -5  11   5      140.08      130.44     40.94 o 
  -4  11   5       73.64       66.24     13.96 o 
  -3  11   5       51.05       67.65     14.30 o 
  -2  11   5      139.39      160.30     17.54 o 
  -1  11   5      661.25      628.20     34.50 o 
   0  11   5       58.38       52.38     15.46 o 
   1  11   5       37.69       55.61     15.12 o 
   2  11   5       39.26       35.59     15.00 o 
   3  11   5      140.91       77.55     13.67 o 
   4  11   5        6.80        3.23     19.58 o 
   5  11   5        0.26       31.53     36.86 o 
   6  11   5        7.58      -12.71     39.92 o 
  -6  12   5        0.51      -42.20     42.20 o 
  -5  12   5       81.49       55.68     42.71 o 
  -4  12   5       37.13       58.22     38.65 o 
  -3  12   5        1.69       10.14     15.13 o 
  -2  12   5       26.12       40.39     15.43 o 
  -1  12   5       95.83       95.08     18.49 o 
   0  12   5      320.20      311.66     49.97 o 
   1  12   5       77.51      106.45     17.40 o 
   2  12   5      191.99      190.07     39.67 o 
   3  12   5        3.73        8.49     15.13 o 
   4  12   5       30.82        9.15     34.07 o 
   5  12   5       29.38       10.17     40.17 o 
  -4  13   5        0.48      102.97     39.66 o 
  -3  13   5      390.14      373.48     27.84 o 
  -2  13   5       14.27       -7.15     16.27 o 
  -1  13   5        4.48       12.97     27.97 o 
   0  13   5        1.59      -16.96     17.31 o 
   1  13   5       42.05       33.26     21.36 o 
   2  13   5       11.35       28.28     17.25 o 
   3  13   5       65.52       63.50     28.48 o 
   4  13   5        3.71      -13.98     37.37 o 
  -3  14   5       32.50       75.26     42.97 o 
  -2  14   5       65.98       12.92     19.33 o 
  -1  14   5       63.64       83.65     32.04 o 
   0  14   5       20.72       22.55     20.21 o 
   1  14   5       71.22       90.91     22.18 o 
   2  14   5        6.24      -17.94     17.94 o 
 -10   0   6      628.09      544.18     48.02 o 
  -8   0   6      876.10      931.64     76.85 o 
  -6   0   6      462.02      507.21     29.91 o 
  -4   0   6     4811.11     4697.72    168.18 o 
  -2   0   6      354.99      367.24     14.45 o 
   0   0   6     1232.28     1237.84     36.13 o 
   2   0   6    16381.18    18102.66    394.63 o 
   4   0   6      490.36      559.56     24.41 o 
   6   0   6      883.57      974.37     38.62 o 
   8   0   6      428.78      419.97    123.61 o 
 -10   1   6       10.81       37.14     22.04 o 
  -9   1   6       46.46       14.21     20.83 o 
  -8   1   6       62.71       68.68     23.50 o 
  -7   1   6      207.97      245.92     20.51 o 
  -6   1   6      669.92      540.02     36.22 o 
  -5   1   6     2728.94     2649.73     69.97 o 
  -4   1   6        1.61        1.51      4.82 o 
  -3   1   6     7314.92     7307.10    162.42 o 
  -2   1   6     1892.65     1745.77     40.53 o 
  -1   1   6       82.87       80.14      3.81 o 
   0   1   6     2721.36     2644.40     40.08 o 
   1   1   6    16204.55    16207.70    278.85 o 
   2   1   6      135.81      173.07      6.30 o 
   3   1   6       76.86       47.76      5.38 o 
   4   1   6       49.03       28.90      6.47 o 
   5   1   6      160.36      174.42     10.43 o 
   6   1   6       33.52       34.83     10.85 o 
   7   1   6      217.60      283.65     22.13 o 
   8   1   6      193.84      164.64     37.66 o 
   9   1   6       31.04       48.61     19.32 o 
 -10   2   6       55.33       58.23     21.48 o 
  -9   2   6        9.33        5.50     20.71 o 
  -8   2   6      623.94      613.98     42.80 o 
  -7   2   6        0.63      -13.01     13.01 o 
  -6   2   6     3390.49     3330.92    106.13 o 
  -5   2   6       84.61      108.26      7.94 o 
  -4   2   6        9.33       16.21      4.91 o 
  -3   2   6      411.39      466.24     22.36 o 
  -2   2   6     2744.22     2769.97     94.26 o 
  -1   2   6      738.14      704.52     16.14 o 
   0   2   6      164.78       94.89      3.59 o 
   1   2   6       78.48      103.64      4.39 o 
   2   2   6     2518.95     2528.45     45.95 o 
   3   2   6     2737.87     2959.13     65.25 o 
   4   2   6     2455.09     2389.28     48.33 o 
   5   2   6      492.42      437.88     15.48 o 
   6   2   6       52.46       41.85     11.49 o 
   7   2   6        0.14      -10.61     13.88 o 
   8   2   6      165.34      128.55     20.45 o 
   9   2   6       28.97       43.81     20.48 o 
  -9   3   6       31.63       42.05     21.43 o 
  -8   3   6       16.87        9.04     17.45 o 
  -7   3   6      843.61      809.86     59.10 o 
  -6   3   6      247.79      211.40     17.70 o 
  -5   3   6      809.05      773.35     41.26 o 
  -4   3   6     2227.25     2221.66     58.82 o 
  -3   3   6     1575.73     1428.59     38.65 o 
  -2   3   6     1989.33     2151.92     55.68 o 
  -1   3   6     7725.14     7138.62    143.69 o 
   0   3   6       89.51       95.57      3.88 o 
   1   3   6      304.97      279.24      9.50 o 
   2   3   6      863.09      882.15     19.51 o 
   3   3   6      431.37      466.27     15.74 o 
   4   3   6     1535.82     1755.36     40.27 o 
   5   3   6      204.29      222.42     14.20 o 
   6   3   6       11.18        1.98     10.36 o 
   7   3   6        8.93       14.84     12.85 o 
   8   3   6       25.24       34.77     17.87 o 
   9   3   6        8.13      -10.64     18.72 o 
  -9   4   6       67.70       79.09     22.68 o 
  -8   4   6      573.44      514.43     31.64 o 
  -7   4   6       28.27       28.47     13.53 o 
  -6   4   6      141.01      103.98     15.37 o 
  -5   4   6       88.22       98.22     10.21 o 
  -4   4   6      495.88      464.57     17.35 o 
  -3   4   6       85.08      108.02     11.95 o 
  -2   4   6      159.70      149.54      8.06 o 
  -1   4   6      401.42      369.94      8.15 o 
   0   4   6      705.43      671.12     15.29 o 
   1   4   6      258.61      279.31      7.80 o 
   2   4   6      104.20       99.61      6.14 o 
   3   4   6       78.55      106.84      8.86 o 
   4   4   6      372.56      399.13     14.71 o 
   5   4   6       26.78       21.12      8.31 o 
   6   4   6      663.96      624.47     24.63 o 
   7   4   6       15.01       29.90     15.44 o 
   8   4   6        6.07       -5.86     16.76 o 
   9   4   6        5.81        6.54     19.44 o 
  -9   5   6        3.99      -18.64     18.64 o 
  -8   5   6      294.36      261.17     20.96 o 
  -7   5   6      505.99      470.07     28.20 o 
  -6   5   6      441.90      431.32     20.95 o 
  -5   5   6     1986.01     1893.83     52.45 o 
  -4   5   6      621.36      603.77     29.13 o 
  -3   5   6     2513.39     2391.94     62.34 o 
  -2   5   6     1591.92     1625.98     37.85 o 
  -1   5   6     2404.19     2489.04     51.74 o 
   0   5   6     1998.70     1913.64     37.09 o 
   1   5   6     9363.51     9434.69    174.45 o 
   2   5   6       56.77       40.53      5.21 o 
   3   5   6      753.90      804.64     20.62 o 
   4   5   6      129.53      114.10      9.44 o 
   5   5   6      164.73      224.96     14.13 o 
   6   5   6        6.19       10.50     10.72 o 
   7   5   6       90.83      123.85     15.45 o 
   8   5   6      114.83      102.07     19.47 o 
   9   5   6       52.19       47.91     29.81 o 
  -9   6   6       11.98      -15.47     37.25 o 
  -8   6   6      199.57      171.76     21.69 o 
  -7   6   6      140.31      156.11     16.83 o 
  -6   6   6      175.11      218.76     15.82 o 
  -5   6   6        0.71       -5.54      6.65 o 
  -4   6   6      455.93      503.29     18.68 o 
  -3   6   6      683.83      668.45     18.32 o 
  -2   6   6       45.51       59.27      7.16 o 
  -1   6   6        0.57        9.64      5.43 o 
   0   6   6      132.46      139.35      6.32 o 
   1   6   6      266.69      305.27     10.19 o 
   2   6   6      566.34      529.43     14.80 o 
   3   6   6      379.83      373.80     12.75 o 
   4   6   6      126.81      141.23      9.58 o 
   5   6   6        4.13        2.42      9.37 o 
   6   6   6      158.11      171.68     15.03 o 
   7   6   6       12.24        5.90     12.89 o 
   8   6   6       35.81        6.58     17.66 o 
  -8   7   6      112.77       97.64     37.10 o 
  -7   7   6      194.76      262.95     22.25 o 
  -6   7   6      454.24      511.00     26.04 o 
  -5   7   6      225.01      204.30     13.24 o 
  -4   7   6      261.51      268.32     11.27 o 
  -3   7   6     4178.94     4012.90    102.12 o 
  -2   7   6     1585.70     1633.95     43.81 o 
  -1   7   6     3830.33     3774.24     85.69 o 
   0   7   6      875.51      981.67     24.88 o 
   1   7   6       55.69       80.78      7.37 o 
   2   7   6      206.58      201.47      8.78 o 
   3   7   6     1175.34     1259.03     29.68 o 
   4   7   6        4.93       10.15     10.07 o 
   5   7   6      334.86      411.11     18.83 o 
   6   7   6        5.58       18.60     12.84 o 
   7   7   6       16.34       33.65     13.86 o 
   8   7   6       42.49       10.91     15.79 o 
  -8   8   6       88.37       90.24     50.72 o 
  -7   8   6       64.76       41.55     16.48 o 
  -6   8   6      165.74      181.45     23.70 o 
  -5   8   6      105.79       71.43     12.59 o 
  -4   8   6        9.45       13.35      8.59 o 
  -3   8   6      251.47      257.42     12.44 o 
  -2   8   6       25.00       35.92      8.02 o 
  -1   8   6      783.21      794.26     25.25 o 
   0   8   6        0.09       -1.82      7.26 o 
   1   8   6      600.88      551.98     18.80 o 
   2   8   6      226.03      213.85     10.20 o 
   3   8   6       42.52       52.46      7.05 o 
   4   8   6      390.66      378.83     16.26 o 
   5   8   6        2.48       -0.15      9.53 o 
   6   8   6      165.04      196.98     15.72 o 
   7   8   6       12.69        4.30     15.60 o 
   8   8   6       31.38        7.68     23.38 o 
  -8   9   6       22.51       35.77     21.87 o 
  -7   9   6       23.53       18.61     19.40 o 
  -6   9   6      236.18      241.26     22.17 o 
  -5   9   6      762.83      715.62     37.11 o 
  -4   9   6     1213.08     1089.67     46.86 o 
  -3   9   6      203.34      224.06     18.02 o 
  -2   9   6     1004.11      932.57     46.46 o 
  -1   9   6       33.65       27.27     16.14 o 
   0   9   6      229.78      271.80     19.90 o 
   1   9   6     1742.00     1703.19     66.10 o 
   2   9   6      281.13      297.10     16.68 o 
   3   9   6      199.05      241.32     13.63 o 
   4   9   6       41.16       41.97     10.15 o 
   5   9   6       60.90       40.86     13.89 o 
   6   9   6       11.64       19.40     14.61 o 
   7   9   6      114.86      122.08     22.59 o 
  -7  10   6       25.21       19.32     41.44 o 
  -6  10   6       13.40       10.69     15.50 o 
  -5  10   6       16.84       45.76     22.37 o 
  -4  10   6      154.53      137.96     20.85 o 
  -3  10   6       68.16       68.30     13.70 o 
  -2  10   6       39.98       34.74     35.34 o 
  -1  10   6        9.14        1.26     13.13 o 
   0  10   6       70.98       82.24     15.71 o 
   1  10   6        2.59       -6.30     12.33 o 
   2  10   6       26.14       22.95      9.91 o 
   3  10   6      281.17      259.74     24.74 o 
   4  10   6        7.14       15.69     11.11 o 
   5  10   6        2.62       -4.39     12.77 o 
   6  10   6       27.97       18.59     20.32 o 
   7  10   6        0.90      -34.58     34.58 o 
  -6  11   6      211.22      157.15     41.96 o 
  -5  11   6       51.92       33.31     31.53 o 
  -4  11   6      297.34      311.48     28.10 o 
  -3  11   6      195.38      171.72     18.51 o 
  -2  11   6     1161.53     1242.58     97.11 o 
  -1  11   6      118.53      120.66     18.75 o 
   0  11   6      451.09      416.40     44.64 o 
   1  11   6      241.32      223.79     19.97 o 
   2  11   6      451.04      456.09     28.18 o 
   3  11   6        6.02       22.77     26.19 o 
   4  11   6       97.75       90.39     19.07 o 
   5  11   6       36.13        6.35     15.21 o 
   6  11   6       94.54       23.90     35.85 o 
  -6  12   6      106.92      120.26     48.31 o 
  -5  12   6        4.03      -19.32     31.27 o 
  -4  12   6       82.87       65.60     36.61 o 
  -3  12   6        0.06       11.24     14.94 o 
  -2  12   6        1.74       10.86     15.75 o 
  -1  12   6       30.19       19.61     16.86 o 
   0  12   6      151.40      189.76     21.54 o 
   1  12   6       14.08        8.74     28.73 o 
   2  12   6       38.40       25.86     16.05 o 
   3  12   6       87.28       76.08     16.38 o 
   4  12   6        5.00       12.20     21.23 o 
   5  12   6        5.79       64.83     41.44 o 
  -4  13   6      271.62      341.27     55.69 o 
  -3  13   6        0.74       -8.26     17.00 o 
  -2  13   6       60.85       68.74     19.10 o 
  -1  13   6       65.80       27.48     18.27 o 
   0  13   6      229.17      231.98     36.87 o 
   1  13   6       37.57       42.35     19.06 o 
   2  13   6      259.84      245.54     46.03 o 
   3  13   6        0.87       10.57     16.30 o 
   4  13   6        6.97       11.69     36.10 o 
  -3  14   6        0.53      -12.16     18.97 o 
  -2  14   6       41.91      -12.35     19.89 o 
  -1  14   6        9.70       -0.98     19.60 o 
   0  14   6        9.69       24.95     25.04 o 
   1  14   6       26.77       22.46     20.09 o 
   2  14   6        5.56       -3.69     19.21 o 
  -9   0   7      573.51      536.23     62.58 o 
  -7   0   7     1257.86     1224.47     83.77 o 
  -5   0   7    10715.59    10919.59    384.15 o 
  -3   0   7     4734.23     4706.53    167.24 o 
  -1   0   7     2680.23     1885.94     48.32 o 
   1   0   7    18922.46    20323.79    442.03 o 
   3   0   7     2143.83     2341.52     87.92 o 
   5   0   7      147.21      164.43     18.56 o 
   7   0   7      123.23      138.64     25.00 o 
   9   0   7       65.04       24.53     28.94 o 
 -10   1   7       73.09       57.71     21.42 o 
  -9   1   7       38.22       59.33     28.64 o 
  -8   1   7      206.27      190.85     28.53 o 
  -7   1   7       73.12       53.11     14.68 o 
  -6   1   7       38.85       37.60      9.56 o 
  -5   1   7      278.47      257.60     13.30 o 
  -4   1   7      708.69      608.85     19.00 o 
  -3   1   7     4050.57     4033.67     91.10 o 
  -2   1   7     4568.70     4500.81    100.79 o 
  -1   1   7      304.79      337.56      8.59 o 
   0   1   7      357.24      454.65      9.52 o 
   1   1   7      552.22      401.23      9.25 o 
   2   1   7      857.19      634.77     15.52 o 
   3   1   7      678.51      552.84     17.61 o 
   4   1   7     1866.01     1797.62     40.99 o 
   5   1   7       82.13      102.39      9.58 o 
   6   1   7      688.99      637.11     28.41 o 
   7   1   7        0.90        0.41     14.19 o 
   8   1   7        8.70        3.34     17.10 o 
   9   1   7        9.08       -5.87     25.09 o 
 -10   2   7        0.63       -8.70     22.55 o 
  -9   2   7      812.81      816.22     44.40 o 
  -8   2   7      587.65      623.74     43.66 o 
  -7   2   7      970.21      977.01    110.18 o 
  -6   2   7      118.19      119.22     14.90 o 
  -5   2   7     1758.14     1654.00     40.94 o 
  -4   2   7       16.01       20.03      6.63 o 
  -3   2   7    15797.84    16654.18    410.35 o 
  -2   2   7      398.17      486.40     13.84 o 
  -1   2   7    16648.32    17037.20    314.63 o 
   0   2   7      153.21      178.73      5.20 o 
   1   2   7      413.96      359.89      9.53 o 
   2   2   7      594.91      552.19     16.26 o 
   3   2   7     1219.03     1212.14     28.97 o 
   4   2   7       22.93       43.81      7.52 o 
   5   2   7      610.45      733.06     21.73 o 
   6   2   7       47.96       59.92     11.98 o 
   7   2   7      173.28       98.83     16.69 o 
   8   2   7       26.50       17.29     16.89 o 
   9   2   7        3.55      -16.93     19.33 o 
  -9   3   7        2.15       16.60     20.33 o 
  -8   3   7        1.49       -1.37     21.84 o 
  -7   3   7      328.08      298.35     22.52 o 
  -6   3   7        0.99        4.68     13.15 o 
  -5   3   7       47.13       40.13      8.25 o 
  -4   3   7     3915.09     3849.64     98.43 o 
  -3   3   7      116.07      173.39     11.27 o 
  -2   3   7     2449.90     2521.13     57.70 o 
  -1   3   7     2715.82     3069.68     58.52 o 
   0   3   7     1019.07      969.69     17.72 o 
   1   3   7     1428.00     1348.68     25.65 o 
   2   3   7     4419.88     4585.58     86.86 o 
   3   3   7      301.50      266.50     13.47 o 
   4   3   7      851.73      982.26     25.60 o 
   5   3   7      867.35      806.54     26.63 o 
   6   3   7       28.81       28.02     12.10 o 
   7   3   7       59.58       44.25     15.08 o 
   8   3   7       55.07       30.23     17.06 o 
   9   3   7        1.21       14.79     20.64 o 
  -9   4   7       49.80       53.38     21.18 o 
  -8   4   7        1.99        1.26     18.09 o 
  -7   4   7      268.13      280.01     22.29 o 
  -6   4   7      714.18      760.34     32.80 o 
  -5   4   7     4483.01     4491.21    115.66 o 
  -4   4   7     1253.75     1271.40     57.40 o 
  -3   4   7     1460.25     1322.35     73.99 o 
  -2   4   7      182.69      198.39      8.30 o 
  -1   4   7     1924.78     1890.21     36.95 o 
   0   4   7      351.79      378.36      8.63 o 
   1   4   7     3385.17     3155.59     56.19 o 
   2   4   7      336.43      338.48     11.30 o 
   3   4   7      211.99      211.10      9.88 o 
   4   4   7        0.74        8.08      6.74 o 
   5   4   7        0.84        1.71      9.67 o 
   6   4   7       34.89       21.73     11.85 o 
   7   4   7        8.10       17.04     13.38 o 
   8   4   7       73.01       85.19     21.03 o 
   9   4   7        3.00      -15.82     26.04 o 
  -9   5   7       23.73       24.45     19.77 o 
  -8   5   7        1.10        0.02     14.72 o 
  -7   5   7        5.54      -12.29     12.29 o 
  -6   5   7      119.04      131.96     16.91 o 
  -5   5   7      296.93      276.61     14.43 o 
  -4   5   7      411.13      448.31     17.33 o 
  -3   5   7     1858.27     1984.72     52.97 o 
  -2   5   7       97.80       81.74      5.83 o 
  -1   5   7      942.66      986.78     22.50 o 
   0   5   7     2530.98     2285.97     41.30 o 
   1   5   7     3437.71     3605.59     74.24 o 
   2   5   7      614.43      633.89     21.92 o 
   3   5   7      676.54      804.30     21.35 o 
   4   5   7      164.61      153.46     12.20 o 
   5   5   7      265.15      286.71     15.88 o 
   6   5   7      181.52      213.48     22.24 o 
   7   5   7      102.49       92.15     14.86 o 
   8   5   7       61.81       96.96     19.27 o 
  -9   6   7      119.59      109.47     30.55 o 
  -8   6   7      425.70      465.68     54.07 o 
  -7   6   7      388.90      408.00     22.35 o 
  -6   6   7        9.79        0.92     11.22 o 
  -5   6   7     1097.25     1054.03     33.57 o 
  -4   6   7      252.18      290.26     14.10 o 
  -3   6   7     1001.53     1090.10     31.80 o 
  -2   6   7      668.08      719.25     19.05 o 
  -1   6   7     1377.64     1503.78     62.49 o 
   0   6   7       71.20       54.52      4.64 o 
   1   6   7      490.66      545.99     16.15 o 
   2   6   7     1025.46     1043.48     24.76 o 
   3   6   7      148.96      178.43      9.43 o 
   4   6   7      666.98      737.91     21.48 o 
   5   6   7        9.74       26.15     10.79 o 
   6   6   7       39.85       47.04     12.34 o 
   7   6   7        0.61       -9.51     14.51 o 
   8   6   7       64.00       72.15     19.33 o 
  -8   7   7       49.50       56.01     20.78 o 
  -7   7   7       43.72       36.60     34.51 o 
  -6   7   7      369.24      387.90     24.49 o 
  -5   7   7      318.50      294.61     15.92 o 
  -4   7   7      174.47      194.93     10.54 o 
  -3   7   7     2113.68     2192.24     69.16 o 
  -2   7   7      703.53      747.91     23.35 o 
  -1   7   7      224.57      199.86      9.60 o 
   0   7   7       47.66       54.96      5.65 o 
   1   7   7     2505.14     2539.72     58.72 o 
   2   7   7      483.63      438.11     13.96 o 
   3   7   7      951.99      936.82     24.06 o 
   4   7   7     1446.50     1535.26     40.59 o 
   5   7   7      161.94      151.65     13.28 o 
   6   7   7        1.84       18.51     12.20 o 
   7   7   7       30.78       37.48     13.41 o 
   8   7   7       21.78        9.87     18.32 o 
  -8   8   7        7.79      -20.62     20.62 o 
  -7   8   7      257.58      246.16     23.13 o 
  -6   8   7      692.92      731.33     33.81 o 
  -5   8   7      167.05      165.17     15.78 o 
  -4   8   7      256.28      284.30     18.76 o 
  -3   8   7      310.27      328.36     14.80 o 
  -2   8   7      446.84      411.08     16.62 o 
  -1   8   7       69.99      109.08     16.60 o 
   0   8   7      265.06      306.74     11.28 o 
   1   8   7       83.80       93.74      7.30 o 
   2   8   7       79.87       95.66      8.34 o 
   3   8   7        0.89        7.52      7.78 o 
   4   8   7      670.69      605.93     21.89 o 
   5   8   7      310.82      247.30     15.50 o 
   6   8   7       75.53       63.39     13.05 o 
   7   8   7        8.09       -8.55     17.85 o 
  -8   9   7        2.69      -35.08     35.08 o 
  -7   9   7        8.43       22.05     21.09 o 
  -6   9   7       38.49       25.70     17.54 o 
  -5   9   7       90.57      124.65     17.43 o 
  -4   9   7       60.13       93.34     16.29 o 
  -3   9   7       99.27      119.53     18.18 o 
  -2   9   7      133.95      145.86     16.18 o 
  -1   9   7     1459.58     1370.51     56.37 o 
   0   9   7      319.03      291.14     20.77 o 
   1   9   7      447.64      474.70     26.45 o 
   2   9   7       16.99       37.72     10.25 o 
   3   9   7      289.01      278.72     15.10 o 
   4   9   7      140.22      155.61     13.20 o 
   5   9   7      385.38      423.48     27.68 o 
   6   9   7       68.17       64.47     17.34 o 
   7   9   7       18.38       20.67     17.44 o 
  -7  10   7       30.65       17.27     21.28 o 
  -6  10   7      100.41      109.63     31.91 o 
  -5  10   7       89.11       80.53     17.01 o 
  -4  10   7       35.45       36.97     15.16 o 
  -3  10   7       81.94       76.79     15.98 o 
  -2  10   7      338.17      370.79     24.62 o 
  -1  10   7      176.78      162.47     19.01 o 
   0  10   7       21.03       15.58     14.35 o 
   1  10   7       34.82       11.03     13.54 o 
   2  10   7       11.24      -12.69     12.69 o 
   3  10   7        0.94       -1.98     10.76 o 
   4  10   7        1.62        3.62     11.86 o 
   5  10   7       42.08       35.36     14.39 o 
   6  10   7       49.15       54.86     17.05 o 
  -6  11   7       57.04      101.19     42.21 o 
  -5  11   7        8.76       -4.62     14.90 o 
  -4  11   7       14.20       30.85     16.01 o 
  -3  11   7      436.06      465.35     30.49 o 
  -2  11   7       29.70       20.24     15.59 o 
  -1  11   7       28.64       21.63     17.80 o 
   0  11   7       40.30       49.28     16.72 o 
   1  11   7       69.11       60.97     16.30 o 
   2  11   7      110.47      102.32     20.85 o 
   3  11   7      383.74      360.84     25.48 o 
   4  11   7       46.85       45.48     15.62 o 
   5  11   7       44.43       56.87     26.70 o 
   6  11   7        6.60      -32.03     33.05 o 
  -5  12   7        3.69        7.63     37.88 o 
  -4  12   7      266.82      261.43     24.99 o 
  -3  12   7       60.32       76.31     18.89 o 
  -2  12   7        8.14       22.18     17.80 o 
  -1  12   7      146.78      175.70     21.68 o 
   0  12   7        4.15        3.26     16.77 o 
   1  12   7       21.76       18.32     16.30 o 
   2  12   7        0.41        3.05     15.78 o 
   3  12   7        1.37       13.63     15.34 o 
   4  12   7        0.90        8.02     15.39 o 
   5  12   7       18.77       15.00     39.15 o 
  -4  13   7        4.68       19.83     36.61 o 
  -3  13   7        1.59       -0.56     18.81 o 
  -2  13   7        1.25       -7.19     18.14 o 
  -1  13   7      247.49      261.46     32.55 o 
   0  13   7        2.64        6.86     18.88 o 
   1  13   7      269.42      221.37     37.13 o 
   2  13   7       38.84       47.36     21.86 o 
   3  13   7        1.37       34.32     37.63 o 
   4  13   7       38.96       60.00     41.19 o 
  -2  14   7       48.49       61.36     21.86 o 
  -1  14   7       27.70        1.42     19.66 o 
   0  14   7        2.70       -7.22     20.39 o 
   1  14   7      105.49       85.26     21.49 o 
   2  14   7        9.99      -15.02     23.52 o 
 -10   0   8       39.37       49.76     29.96 o 
  -8   0   8       16.04       34.32     32.54 o 
  -6   0   8     1396.78     1368.54     58.17 o 
  -4   0   8      940.50      877.17     37.51 o 
  -2   0   8     3696.19     3684.87    131.91 o 
   0   0   8     2508.79     2519.55     63.76 o 
   2   0   8     1971.45     1908.08     58.81 o 
   4   0   8       55.98       47.85     10.62 o 
   6   0   8      194.60      223.40     25.71 o 
   8   0   8        2.99      -11.46     37.88 o 
 -10   1   8       10.09       16.09     23.95 o 
  -9   1   8      110.77      146.95     30.97 o 
  -8   1   8      134.57      111.60     25.53 o 
  -7   1   8       68.80       86.25     15.68 o 
  -6   1   8      508.38      481.27     20.35 o 
  -5   1   8      352.51      331.57     15.62 o 
  -4   1   8      134.69      126.22      8.93 o 
  -3   1   8      186.71      190.49     11.57 o 
  -2   1   8      668.89      633.47     17.32 o 
  -1   1   8     3483.18     3466.68     65.67 o 
   0   1   8     2493.23     2559.01     43.30 o 
   1   1   8     1107.70     1144.86     32.53 o 
   2   1   8     2398.86     2405.75     47.81 o 
   3   1   8      262.19      267.29     11.23 o 
   4   1   8      866.07      966.56     25.25 o 
   5   1   8      434.92      392.12     19.32 o 
   6   1   8        0.36       -4.66     10.73 o 
   7   1   8      139.33      149.82     22.46 o 
   8   1   8      196.79      192.36     35.49 o 
   9   1   8       20.74       17.36     19.40 o 
 -10   2   8       55.74       31.49     27.80 o 
  -9   2   8       43.37       47.42     26.07 o 
  -8   2   8      131.30      120.68     26.96 o 
  -7   2   8        1.36       16.07     13.87 o 
  -6   2   8       57.01       17.31     12.27 o 
  -5   2   8      475.82      527.01     24.62 o 
  -4   2   8     3884.21     3805.17     97.76 o 
  -3   2   8     2570.29     2747.88     78.49 o 
  -2   2   8     2583.91     2385.06     89.46 o 
  -1   2   8       18.81       14.27      3.40 o 
   0   2   8     3933.87     3646.10     61.90 o 
   1   2   8       87.75       85.79      5.00 o 
   2   2   8     3557.31     3265.94     63.30 o 
   3   2   8        7.34       19.74      5.55 o 
   4   2   8     2582.92     2698.17     64.86 o 
   5   2   8      151.81      167.35     13.16 o 
   6   2   8        5.24       -0.81     11.02 o 
   7   2   8       63.44       56.51     15.56 o 
   8   2   8       59.09       67.98     18.75 o 
   9   2   8        1.32       -7.98     18.94 o 
  -9   3   8      224.19      261.08     27.97 o 
  -8   3   8      102.76       70.52     25.59 o 
  -7   3   8      297.84      352.68     24.38 o 
  -6   3   8      216.96      217.80     18.66 o 
  -5   3   8       24.42       34.31      9.87 o 
  -4   3   8      336.41      371.55     16.96 o 
  -3   3   8       35.33       53.31      5.11 o 
  -2   3   8      313.43      346.94     13.69 o 
  -1   3   8      124.65      137.30      7.54 o 
   0   3   8       10.78       10.19      3.24 o 
   1   3   8     3727.81     3968.25     70.47 o 
   2   3   8      424.61      406.70     11.81 o 
   3   3   8      915.67      973.04     22.26 o 
   4   3   8      544.14      519.56     14.92 o 
   5   3   8     1404.46     1436.72     44.11 o 
   6   3   8      126.30      122.46     14.01 o 
   7   3   8      116.84      124.24     17.53 o 
   8   3   8        8.85       26.53     17.59 o 
   9   3   8       58.25       78.50     22.54 o 
  -9   4   8        0.88       -8.00     19.31 o 
  -8   4   8      263.94      228.90     24.12 o 
  -7   4   8      219.35      241.79     21.64 o 
  -6   4   8     1010.69     1102.66     42.38 o 
  -5   4   8      358.29      387.76     17.68 o 
  -4   4   8      962.11      917.96     47.30 o 
  -3   4   8       17.94       10.95      6.49 o 
  -2   4   8     2227.22     2476.71     51.66 o 
  -1   4   8     1144.74     1045.04     26.04 o 
   0   4   8     3276.53     3396.35     60.49 o 
   1   4   8      654.04      599.01     13.44 o 
   2   4   8     1133.23     1024.06     29.15 o 
   3   4   8       17.79       17.21      6.27 o 
   4   4   8      938.07     1030.76     27.07 o 
   5   4   8        0.82       -0.25      9.24 o 
   6   4   8      193.87      224.20     18.25 o 
   7   4   8        3.24       13.31     13.26 o 
   8   4   8        0.45        3.59     17.17 o 
   9   4   8       39.58       28.51     31.40 o 
  -9   5   8       47.87       43.09     27.48 o 
  -8   5   8      141.01      180.12     19.78 o 
  -7   5   8      167.68      159.20     16.67 o 
  -6   5   8       91.83      145.34     24.95 o 
  -5   5   8     1073.28     1138.18     34.88 o 
  -4   5   8       25.79       44.54      7.96 o 
  -3   5   8       32.96       40.96      6.94 o 
  -2   5   8       53.81       64.37      5.70 o 
  -1   5   8     2471.48     2651.76     55.11 o 
   0   5   8      170.24      255.99      7.67 o 
   1   5   8      245.46      257.41      9.03 o 
   2   5   8      524.53      591.41     16.64 o 
   3   5   8      438.62      409.30     14.50 o 
   4   5   8      271.35      264.90     12.38 o 
   5   5   8      648.35      623.49     23.74 o 
   6   5   8       24.34       23.81     12.14 o 
   7   5   8        9.70       24.56     13.32 o 
   8   5   8       51.31       56.98     18.02 o 
  -9   6   8      240.82      261.51     49.08 o 
  -8   6   8      101.99       88.39     20.11 o 
  -7   6   8       40.62       23.96     13.50 o 
  -6   6   8      419.82      361.25     19.81 o 
  -5   6   8      480.06      525.78     25.99 o 
  -4   6   8      489.37      548.21     20.31 o 
  -3   6   8     2036.62     2031.17     48.09 o 
  -2   6   8     3771.37     3825.34     86.44 o 
  -1   6   8       50.58       44.98      5.28 o 
   0   6   8     1148.70     1138.29     25.80 o 
   1   6   8       95.15      112.25      7.90 o 
   2   6   8     1016.43     1115.19     42.98 o 
   3   6   8      117.50      124.37      9.05 o 
   4   6   8      452.64      493.42     19.35 o 
   5   6   8       30.06       22.88     10.14 o 
   6   6   8       38.29       40.57     12.88 o 
   7   6   8       16.18       -7.57     13.11 o 
   8   6   8        6.79       33.63     17.40 o 
  -8   7   8       23.84       41.79     21.91 o 
  -7   7   8      183.09      219.14     22.96 o 
  -6   7   8       88.15       72.99     15.47 o 
  -5   7   8        4.33        9.11      9.87 o 
  -4   7   8       54.08       74.52     12.16 o 
  -3   7   8     2897.83     3043.72     63.18 o 
  -2   7   8      102.14       98.35      9.12 o 
  -1   7   8      431.46      462.83     17.12 o 
   0   7   8      151.64      149.31     13.46 o 
   1   7   8     1052.59     1238.89     31.34 o 
   2   7   8      267.34      251.24     10.79 o 
   3   7   8      411.12      402.07     16.69 o 
   4   7   8      331.20      290.07     15.60 o 
   5   7   8        2.06        4.85     10.02 o 
   6   7   8      204.32      201.01     23.38 o 
   7   7   8       44.63       67.94     21.56 o 
   8   7   8       23.34       31.80     24.55 o 
  -8   8   8       17.74       10.09     21.36 o 
  -7   8   8      501.99      558.87     33.31 o 
  -6   8   8      281.15      293.88     21.96 o 
  -5   8   8      785.45      848.04     35.06 o 
  -4   8   8     1080.94     1057.63     51.64 o 
  -3   8   8      286.26      307.82     20.22 o 
  -2   8   8     2166.46     2273.06     70.19 o 
  -1   8   8     2508.89     2464.27     75.93 o 
   0   8   8     1105.33     1242.67     31.46 o 
   1   8   8      400.83      477.80     18.09 o 
   2   8   8      329.70      379.04     21.02 o 
   3   8   8       56.18       64.84      9.53 o 
   4   8   8     1364.88     1447.95     39.57 o 
   5   8   8       19.12       26.69     12.25 o 
   6   8   8       69.86       45.53     12.44 o 
   7   8   8        1.33        8.66     21.34 o 
  -8   9   8        5.75        6.10     41.95 o 
  -7   9   8       82.42      100.95     36.61 o 
  -6   9   8       28.27       27.01     20.97 o 
  -5   9   8      397.17      404.23     35.48 o 
  -4   9   8      172.09      179.25     19.85 o 
  -3   9   8       43.53       59.19     14.82 o 
  -2   9   8      266.18      359.75     24.59 o 
  -1   9   8       65.07       92.39     16.13 o 
   0   9   8      643.96      597.87     32.10 o 
   1   9   8      107.57      133.75     14.03 o 
   2   9   8       34.79       44.74     10.98 o 
   3   9   8        9.63       29.50     12.92 o 
   4   9   8       71.36       67.85     16.05 o 
   5   9   8      337.50      325.11     21.55 o 
   6   9   8       73.63       58.94     25.60 o 
   7   9   8        3.73       -7.86     17.70 o 
  -7  10   8      129.14       94.92     26.70 o 
  -6  10   8      345.22      331.55     27.73 o 
  -5  10   8      460.23      428.28     57.48 o 
  -4  10   8       80.68       47.93     17.68 o 
  -3  10   8      787.17      836.44     42.12 o 
  -2  10   8      739.03      723.14     44.15 o 
  -1  10   8     1072.09     1055.59     47.78 o 
   0  10   8      719.85      719.40     36.88 o 
   1  10   8        4.43        9.40     14.42 o 
   2  10   8       95.77      102.61     16.69 o 
   3  10   8      365.02      403.90     22.62 o 
   4  10   8        1.03        5.66     12.75 o 
   5  10   8        0.31        3.90     14.26 o 
   6  10   8       60.32       92.12     18.27 o 
  -6  11   8       15.49       21.86     34.58 o 
  -5  11   8       35.07       17.75     17.04 o 
  -4  11   8        1.41        8.07     17.81 o 
  -3  11   8       73.83       96.62     19.43 o 
  -2  11   8      147.83      154.04     24.41 o 
  -1  11   8      114.68      139.29     19.48 o 
   0  11   8       97.87       68.78     17.79 o 
   1  11   8       30.65       10.48     15.75 o 
   2  11   8        3.53        7.71     14.69 o 
   3  11   8      100.65       88.62     27.46 o 
   4  11   8        6.35       -1.94     15.78 o 
   5  11   8        0.09      -16.32     16.32 o 
  -5  12   8      206.14      249.96     51.62 o 
  -4  12   8      221.04      210.21     23.89 o 
  -3  12   8      202.29      226.62     24.46 o 
  -2  12   8       36.03       21.12     18.17 o 
  -1  12   8      397.56      418.48     32.81 o 
   0  12   8        0.69        0.30     17.16 o 
   1  12   8      104.71      149.20     20.78 o 
   2  12   8      229.49      244.60     24.32 o 
   3  12   8       80.97      102.69     19.16 o 
   4  12   8       34.67       41.72     25.42 o 
   5  12   8       13.95        3.05     43.98 o 
  -4  13   8        3.95       -4.60     19.13 o 
  -3  13   8       36.12       35.42     25.68 o 
  -2  13   8       27.72       53.87     20.76 o 
  -1  13   8       59.62       31.32     20.16 o 
   0  13   8       15.45       18.39     18.57 o 
   1  13   8       24.63       32.33     19.42 o 
   2  13   8        1.44       -6.61     31.78 o 
   3  13   8        7.84      -20.13     26.31 o 
  -2  14   8        2.65      -19.49     20.04 o 
  -1  14   8      149.08      135.43     25.58 o 
   0  14   8       42.39       12.49     20.21 o 
   1  14   8      139.74      191.66     26.05 o 
  -9   0   9        1.52       42.46     39.66 o 
  -7   0   9      498.97      431.44     47.57 o 
  -5   0   9      257.33      255.42     19.66 o 
  -3   0   9     4212.43     4444.54    159.27 o 
  -1   0   9     6590.14     5693.85    217.61 o 
   1   0   9      158.36      152.34     11.07 o 
   3   0   9      409.23      391.93     19.92 o 
   5   0   9     1070.51     1108.23     42.11 o 
   7   0   9        8.76       30.48     21.34 o 
   9   0   9      314.68      284.36    100.32 o 
 -10   1   9      122.73      108.21     35.13 o 
  -9   1   9      132.30      112.49     30.49 o 
  -8   1   9     1918.04     1934.65     86.45 o 
  -7   1   9       36.80       53.84     21.28 o 
  -6   1   9     2644.77     2622.74     70.99 o 
  -5   1   9       20.40        9.71      7.99 o 
  -4   1   9     2011.72     2011.64     54.14 o 
  -3   1   9      995.36     1148.39     39.34 o 
  -2   1   9     5282.91     5710.74    143.06 o 
  -1   1   9      567.52      597.56     15.19 o 
   0   1   9     4369.70     3857.87     68.25 o 
   1   1   9      335.09      258.32      9.85 o 
   2   1   9      624.51      636.03     17.48 o 
   3   1   9      101.55      117.19     11.54 o 
   4   1   9      283.75      244.43     11.98 o 
   5   1   9        3.01       11.47      8.21 o 
   6   1   9       11.11       -2.37     11.05 o 
   7   1   9        0.03       12.32     15.31 o 
   8   1   9      230.75      213.05     22.67 o 
   9   1   9        3.93        6.11     21.41 o 
  -9   2   9       51.24       79.68     27.48 o 
  -8   2   9       26.07       11.81     41.31 o 
  -7   2   9        8.49       -2.72     14.58 o 
  -6   2   9      295.09      282.38     20.13 o 
  -5   2   9     2533.40     2636.79     82.30 o 
  -4   2   9      599.11      610.21     21.46 o 
  -3   2   9       75.60       52.18      5.94 o 
  -2   2   9       81.29       70.18      5.88 o 
  -1   2   9     3790.15     3959.86     81.22 o 
   0   2   9      675.99      630.86     15.73 o 
   1   2   9     6586.92     6576.24    123.58 o 
   2   2   9     1165.86     1372.85     32.40 o 
   3   2   9      904.18      895.56     28.28 o 
   4   2   9       48.89       42.23      8.99 o 
   5   2   9        5.39        9.76     10.01 o 
   6   2   9       92.00       79.73     13.41 o 
   7   2   9      278.02      342.08     28.85 o 
   8   2   9        4.04       35.04     17.75 o 
   9   2   9        0.29      -18.05     29.12 o 
  -9   3   9       54.16       30.97     25.92 o 
  -8   3   9      473.53      526.32     41.61 o 
  -7   3   9      460.65      479.76     28.45 o 
  -6   3   9     1823.81     1887.32     63.63 o 
  -5   3   9      182.25      171.94     12.79 o 
  -4   3   9     5065.94     5216.49    117.68 o 
  -3   3   9        0.76       -3.40      4.67 o 
  -2   3   9     5302.04     5200.00    143.46 o 
  -1   3   9     3681.21     3357.49     69.38 o 
   0   3   9      232.82      265.84      8.18 o 
   1   3   9      435.55      464.15     11.59 o 
   2   3   9      611.63      599.73     22.73 o 
   3   3   9       25.15       19.56      5.54 o 
   4   3   9       74.80      111.95      9.40 o 
   5   3   9      522.84      497.49     20.88 o 
   6   3   9      231.26      183.85     15.89 o 
   7   3   9        0.09       -6.38     14.32 o 
   8   3   9       52.49       20.14     17.66 o 
   9   3   9        0.03       24.13     29.45 o 
  -9   4   9        3.45      -10.93     19.68 o 
  -8   4   9      235.53      188.84     29.65 o 
  -7   4   9       58.67       79.83     16.97 o 
  -6   4   9        1.79       17.60     14.71 o 
  -5   4   9       51.27       43.99      9.51 o 
  -4   4   9       14.28       24.43      7.88 o 
  -3   4   9     1437.02     1545.02     43.52 o 
  -2   4   9     2670.14     2596.62     69.95 o 
  -1   4   9     7448.07     7635.25    154.41 o 
   0   4   9     1093.64     1234.17     25.58 o 
   1   4   9      434.70      366.55     12.82 o 
   2   4   9       28.47       12.84      4.11 o 
   3   4   9     1263.04     1189.66     29.16 o 
   4   4   9      192.69      188.44     11.65 o 
   5   4   9      408.61      426.84     27.83 o 
   6   4   9      160.27      185.35     25.15 o 
   7   4   9       92.74       97.36     16.31 o 
   8   4   9       34.33       52.81     25.76 o 
  -9   5   9       65.88       93.35     28.04 o 
  -8   5   9      542.89      550.16     28.25 o 
  -7   5   9       27.59       38.26     17.36 o 
  -6   5   9     1319.49     1478.00     60.83 o 
  -5   5   9      383.58      404.25     22.42 o 
  -4   5   9     1111.55     1212.55     36.18 o 
  -3   5   9     1298.25     1312.16     37.68 o 
  -2   5   9      849.97      824.37     22.15 o 
  -1   5   9        9.11       16.71      4.38 o 
   0   5   9      589.98      525.18     14.51 o 
   1   5   9      380.22      405.32     17.13 o 
   2   5   9       73.24       63.63      8.20 o 
   3   5   9       90.37       59.26      7.77 o 
   4   5   9      489.84      440.98     18.60 o 
   5   5   9        8.59       17.23     18.43 o 
   6   5   9        3.70       -1.09     12.21 o 
   7   5   9        0.45        3.39     13.88 o 
   8   5   9       59.50       54.39     19.03 o 
  -9   6   9       57.43       80.51     28.91 o 
  -8   6   9       62.26       61.93     20.28 o 
  -7   6   9        2.10      -14.72     15.46 o 
  -6   6   9      447.27      473.03     26.94 o 
  -5   6   9      238.82      261.98     23.61 o 
  -4   6   9      370.42      391.45     17.49 o 
  -3   6   9      298.06      334.19     21.16 o 
  -2   6   9      645.06      670.89     19.33 o 
  -1   6   9      573.52      572.21     17.06 o 
   0   6   9     1302.62     1252.46     28.11 o 
   1   6   9     1066.42     1097.77     28.74 o 
   2   6   9     2599.33     2636.17     56.75 o 
   3   6   9      785.09      743.27     23.33 o 
   4   6   9        1.87        7.06      8.87 o 
   5   6   9       57.77       82.33     12.43 o 
   6   6   9        8.50       13.56     12.25 o 
   7   6   9       10.91       -1.54     13.64 o 
   8   6   9      120.22      126.97     20.94 o 
  -8   7   9       64.27       61.07     21.17 o 
  -7   7   9      202.30      232.90     23.79 o 
  -6   7   9      214.51      196.88     19.43 o 
  -5   7   9      398.82      366.96     19.26 o 
  -4   7   9      124.89      127.97     14.80 o 
  -3   7   9     1601.29     1564.15     38.61 o 
  -2   7   9     1060.23     1038.60     34.99 o 
  -1   7   9       22.53       26.91      9.24 o 
   0   7   9        2.92        4.93      5.09 o 
   1   7   9      268.74      313.70     12.78 o 
   2   7   9       20.45       17.10      6.94 o 
   3   7   9      146.06      186.79     12.31 o 
   4   7   9        3.15       -9.40      9.40 o 
   5   7   9        0.23       13.02     11.58 o 
   6   7   9       56.45       50.57     13.28 o 
   7   7   9        5.70       15.77     14.81 o 
  -8   8   9       52.92        2.82     25.05 o 
  -7   8   9      106.15       98.80     24.46 o 
  -6   8   9        9.08       13.50     15.25 o 
  -5   8   9      325.66      340.99     33.67 o 
  -4   8   9      270.99      260.77     26.65 o 
  -3   8   9        5.64        7.87     11.65 o 
  -2   8   9     2698.40     2744.03     84.35 o 
  -1   8   9      705.96      740.71     29.58 o 
   0   8   9      513.72      532.47     20.71 o 
   1   8   9      555.94      559.30     23.67 o 
   2   8   9      242.94      238.12     14.28 o 
   3   8   9      201.67      208.07     23.09 o 
   4   8   9     1422.95     1504.22     40.99 o 
   5   8   9      221.43      231.69     16.28 o 
   6   8   9       63.02       63.39     15.90 o 
   7   8   9       18.22       13.70     18.38 o 
  -7   9   9      389.59      541.91     55.19 o 
  -6   9   9      435.58      402.64     30.95 o 
  -5   9   9      102.35      109.09     18.81 o 
  -4   9   9        6.95       -7.74     16.01 o 
  -3   9   9       12.47       19.82     15.08 o 
  -2   9   9      645.85      641.19     35.28 o 
  -1   9   9      936.18      945.41     49.00 o 
   0   9   9      406.38      384.86     26.49 o 
   1   9   9      164.95      192.74     13.95 o 
   2   9   9       48.53       50.49     11.63 o 
   3   9   9       21.31       10.32     10.31 o 
   4   9   9        5.66       -8.08     11.25 o 
   5   9   9        0.51       -0.37     17.91 o 
   6   9   9        3.81        5.95     17.76 o 
   7   9   9       33.01       51.16     24.41 o 
  -7  10   9        5.89       -0.60     21.28 o 
  -6  10   9      148.30      156.73     39.67 o 
  -5  10   9       65.09      108.24     20.39 o 
  -4  10   9      406.58      416.41     30.31 o 
  -3  10   9       17.53       19.82     17.10 o 
  -2  10   9       32.55       43.67     17.46 o 
  -1  10   9      539.09      624.20     82.55 o 
   0  10   9      837.50      920.80     44.49 o 
   1  10   9      368.05      323.83     24.55 o 
   2  10   9      611.95      547.74     33.19 o 
   3  10   9       32.34       32.40     17.23 o 
   4  10   9       40.71       40.59     15.12 o 
   5  10   9       82.54       97.44     19.22 o 
   6  10   9       17.16       14.55     22.46 o 
  -6  11   9        6.10       24.26     20.00 o 
  -5  11   9       32.62       26.64     18.45 o 
  -4  11   9      295.14      279.32     47.17 o 
  -3  11   9      316.30      280.52     26.24 o 
  -2  11   9      104.87      132.79     34.07 o 
  -1  11   9        0.99       11.31     16.15 o 
   0  11   9        1.24       23.87     17.03 o 
   1  11   9       38.57        4.84     17.03 o 
   2  11   9       25.33       46.19     16.51 o 
   3  11   9        9.54        8.77     17.01 o 
   4  11   9       33.28       29.00     23.39 o 
   5  11   9       12.27        3.82     17.78 o 
  -5  12   9        0.45       -6.54     19.10 o 
  -4  12   9        1.75        9.55     18.95 o 
  -3  12   9       18.71       -0.62     18.77 o 
  -2  12   9      295.13      243.41     26.40 o 
  -1  12   9        1.22       30.17     18.81 o 
   0  12   9      305.94      280.84     27.10 o 
   1  12   9       75.56       27.05     18.08 o 
   2  12   9       41.09       39.26     17.17 o 
   3  12   9        1.43       16.56     18.00 o 
   4  12   9       24.99       11.16     17.81 o 
  -4  13   9       11.81       26.28     30.25 o 
  -3  13   9       11.72       -4.78     19.84 o 
  -2  13   9       75.01       66.50     22.10 o 
  -1  13   9       47.31       39.06     20.92 o 
   0  13   9        8.40       18.38     34.58 o 
   1  13   9        0.23       -0.96     31.91 o 
   2  13   9       21.58       -4.96     35.59 o 
   3  13   9        5.86       18.97     19.32 o 
  -2  14   9       52.14       50.09     36.36 o 
  -1  14   9       18.55        3.13     21.37 o 
   0  14   9       78.88       89.08     24.32 o 
   1  14   9        4.30      -16.75     20.26 o 
  -8   0  10       39.08       57.97     31.53 o 
  -6   0  10      477.63      516.84     82.42 o 
  -4   0  10      471.50      503.30     42.36 o 
  -2   0  10     4567.50     5475.94    194.87 o 
   0   0  10      202.06      316.91     15.23 o 
   2   0  10     8386.93     8986.15    257.29 o 
   4   0  10      476.32      468.46     24.32 o 
   6   0  10        2.92        4.07     19.06 o 
   8   0  10      174.48      198.47     31.73 o 
  -9   1  10      133.61      154.15     49.33 o 
  -8   1  10      260.20      254.16     32.31 o 
  -7   1  10      709.97      710.07     44.88 o 
  -6   1  10      112.62      104.61     11.95 o 
  -5   1  10     2516.10     2574.79     69.11 o 
  -4   1  10      477.20      437.41     17.36 o 
  -3   1  10     7149.09     7229.46    180.80 o 
  -2   1  10     1738.46     1818.81     51.34 o 
  -1   1  10     1750.82     1511.36     42.47 o 
   0   1  10       13.89       15.80      4.55 o 
   1   1  10     6448.11     6607.87    146.84 o 
   2   1  10     4342.37     4403.22    144.16 o 
   3   1  10      257.66      242.84     14.42 o 
   4   1  10      601.24      621.85     19.86 o 
   5   1  10      128.69      166.17     11.40 o 
   6   1  10       78.59       91.67     20.43 o 
   7   1  10       42.91       39.94     16.32 o 
   8   1  10       71.29       64.36     19.28 o 
   9   1  10        1.27        4.93     31.27 o 
  -9   2  10        9.54       -4.65     27.34 o 
  -8   2  10      218.30      213.08     30.56 o 
  -7   2  10       27.30       29.25     15.22 o 
  -6   2  10        5.40        3.22     18.62 o 
  -5   2  10      602.98      574.17     28.40 o 
  -4   2  10       47.05       37.15      7.86 o 
  -3   2  10       18.22       15.53      6.35 o 
  -2   2  10     1175.83     1341.13     32.99 o 
  -1   2  10     1524.21     1525.77     36.74 o 
   0   2  10     1328.11     1239.88     25.87 o 
   1   2  10       12.43       18.59      5.47 o 
   2   2  10     1899.40     1948.86     43.31 o 
   3   2  10      178.95      205.44     12.28 o 
   4   2  10       59.43       51.37      8.34 o 
   5   2  10       28.10       23.45     10.74 o 
   6   2  10      177.37      180.42     20.81 o 
   7   2  10      134.73      162.75     19.28 o 
   8   2  10        7.42       -6.12     20.14 o 
   9   2  10        3.19        5.08     28.74 o 
  -9   3  10       29.42       31.34     27.11 o 
  -8   3  10      169.42      167.36     50.86 o 
  -7   3  10     1003.96     1053.91     43.99 o 
  -6   3  10      154.70      139.09     16.93 o 
  -5   3  10     3660.13     3536.38     91.79 o 
  -4   3  10       98.40       97.96      7.52 o 
  -3   3  10     4148.55     3883.80     99.60 o 
  -2   3  10       45.44       51.37      5.24 o 
  -1   3  10     2283.40     2164.72     50.58 o 
   0   3  10       78.64      112.71      6.74 o 
   1   3  10     3889.76     4219.16     80.75 o 
   2   3  10      106.55      118.89      7.30 o 
   3   3  10      211.19      220.79     13.05 o 
   4   3  10       14.54       14.51      6.65 o 
   5   3  10       61.41      101.82     12.88 o 
   6   3  10       63.59       76.09     13.34 o 
   7   3  10        0.90      -14.11     14.90 o 
   8   3  10        1.99       11.11     17.75 o 
  -9   4  10        2.26      -17.87     17.87 o 
  -8   4  10      644.19      725.74     47.47 o 
  -7   4  10       86.41      152.11     20.07 o 
  -6   4  10      127.26      177.15     18.36 o 
  -5   4  10        0.05       -4.87      9.17 o 
  -4   4  10       39.44       54.05      8.98 o 
  -3   4  10     2077.16     2148.08     50.96 o 
  -2   4  10      633.53      666.22     19.21 o 
  -1   4  10      117.41      140.42      7.24 o 
   0   4  10      104.08       89.95      6.37 o 
   1   4  10      541.99      503.09     18.51 o 
   2   4  10     1180.96     1108.12     24.50 o 
   3   4  10      979.60      915.58     24.49 o 
   4   4  10       91.55       89.10     11.16 o 
   5   4  10       36.60       23.54     10.93 o 
   6   4  10        1.76       -2.28     12.53 o 
   7   4  10        2.31       -6.38     15.03 o 
   8   4  10       10.22        5.89     19.22 o 
  -9   5  10      135.34      151.32     45.26 o 
  -8   5  10       27.35       56.42     16.61 o 
  -7   5  10     1010.43      926.11     41.87 o 
  -6   5  10      150.52      181.39     19.82 o 
  -5   5  10      254.06      264.96     19.59 o 
  -4   5  10      378.28      368.13     17.22 o 
  -3   5  10     3280.64     3271.42     75.36 o 
  -2   5  10       16.70       37.34      4.38 o 
  -1   5  10     7177.74     7012.24    163.88 o 
   0   5  10       25.82       33.86      5.33 o 
   1   5  10      117.81      118.26      6.75 o 
   2   5  10       35.16       35.63      6.97 o 
   3   5  10      143.23      186.24     10.87 o 
   4   5  10       20.39       30.12      9.63 o 
   5   5  10      270.93      336.52     34.59 o 
   6   5  10       56.25        5.46     24.22 o 
   7   5  10       26.82        8.00     18.67 o 
   8   5  10        3.45      -11.57     17.66 o 
  -9   6  10      155.13      178.07     33.97 o 
  -8   6  10      175.94      151.13     23.16 o 
  -7   6  10       14.11       26.96     17.49 o 
  -6   6  10      100.94       80.89     16.73 o 
  -5   6  10        5.37       15.91     13.74 o 
  -4   6  10       67.16       75.94     13.62 o 
  -3   6  10      753.51      770.65     22.22 o 
  -2   6  10       15.96       27.22      5.98 o 
  -1   6  10      194.82      194.23      8.14 o 
   0   6  10      455.07      405.35     11.58 o 
   1   6  10       31.71       34.72      8.12 o 
   2   6  10      100.49      123.15      8.89 o 
   3   6  10       79.62       67.75     10.11 o 
   4   6  10       12.33       11.71      9.96 o 
   5   6  10      105.41       90.72     12.37 o 
   6   6  10       54.53       22.58     12.97 o 
   7   6  10      108.03      104.77     20.29 o 
   8   6  10        0.94        4.97     25.55 o 
  -8   7  10      140.92      137.28     22.53 o 
  -7   7  10      125.53      129.37     20.99 o 
  -6   7  10      220.72      202.85     22.28 o 
  -5   7  10     2063.76     2022.02     68.19 o 
  -4   7  10       44.26       72.13     13.74 o 
  -3   7  10      176.95      217.81     18.39 o 
  -2   7  10      978.67     1073.81     28.20 o 
  -1   7  10      207.74      222.29     11.56 o 
   0   7  10       72.97       59.16      6.98 o 
   1   7  10     1611.46     1694.73     43.18 o 
   2   7  10        9.39        8.36      7.91 o 
   3   7  10       23.71        1.34      8.88 o 
   4   7  10       10.23       15.52     10.12 o 
   5   7  10       23.76       23.48     12.65 o 
   6   7  10       86.73       82.42     14.49 o 
   7   7  10       20.80       27.41     14.58 o 
  -8   8  10       81.84       70.14     31.78 o 
  -7   8  10      180.60      205.65     26.64 o 
  -6   8  10      211.35      220.13     24.54 o 
  -5   8  10       24.92       27.76     15.40 o 
  -4   8  10      231.68      230.19     18.70 o 
  -3   8  10       10.53        6.27     12.14 o 
  -2   8  10       18.95       30.77     15.43 o 
  -1   8  10        6.78       24.28     26.57 o 
   0   8  10      106.93      108.47     10.35 o 
   1   8  10      172.71      166.01     13.58 o 
   2   8  10      108.65       98.01     13.49 o 
   3   8  10       41.16       47.99     10.10 o 
   4   8  10      102.03      124.88     13.37 o 
   5   8  10        3.27       25.30     16.48 o 
   6   8  10       20.43       20.45     14.73 o 
   7   8  10       33.58       18.97     20.84 o 
  -7   9  10       30.86       75.11     23.50 o 
  -6   9  10      183.36      235.70     26.24 o 
  -5   9  10       15.94        3.57     32.03 o 
  -4   9  10      265.63      260.87     25.24 o 
  -3   9  10      362.67      339.82     28.04 o 
  -2   9  10      171.32      192.36     21.13 o 
  -1   9  10      435.61      484.49     31.54 o 
   0   9  10      309.84      304.00     25.81 o 
   1   9  10      100.07      132.81     13.15 o 
   2   9  10       32.96       45.36     12.28 o 
   3   9  10       37.91       41.58     11.76 o 
   4   9  10       47.01       53.66     17.54 o 
   5   9  10       93.85      119.06     15.58 o 
   6   9  10        0.85       17.99     18.65 o 
  -7  10  10       10.01       -8.27     22.79 o 
  -6  10  10      460.23      487.45     35.38 o 
  -5  10  10       42.81       45.75     19.78 o 
  -4  10  10       11.11        8.06     18.00 o 
  -3  10  10        1.54       -5.27     17.53 o 
  -2  10  10      155.92      203.41     22.12 o 
  -1  10  10       81.03       54.96     17.79 o 
   0  10  10      726.49      637.06     69.59 o 
   1  10  10      274.53      238.98     23.28 o 
   2  10  10       33.74       28.68     16.16 o 
   3  10  10        1.11        4.18     17.32 o 
   4  10  10       77.24       30.62     19.09 o 
   5  10  10       64.72       62.99     17.98 o 
   6  10  10       48.79       41.26     67.50 o 
  -6  11  10      162.59      150.27     50.09 o 
  -5  11  10       97.43       92.25     21.10 o 
  -4  11  10      249.93      263.90     26.71 o 
  -3  11  10        9.32       10.95     18.12 o 
  -2  11  10       23.40       14.19     18.81 o 
  -1  11  10        4.03       22.04     18.93 o 
   0  11  10      166.82      177.42     22.81 o 
   1  11  10       90.06       70.25     19.92 o 
   2  11  10      163.15      228.69     44.12 o 
   3  11  10       10.35       11.42     18.56 o 
   4  11  10        8.01       -2.33     17.75 o 
   5  11  10       15.98        8.39     39.66 o 
  -5  12  10        0.67        7.31     19.56 o 
  -4  12  10       91.50       89.03     22.63 o 
  -3  12  10        2.85      -13.60     19.04 o 
  -2  12  10       34.07       27.52     30.89 o 
  -1  12  10        0.62      -17.88     17.88 o 
   0  12  10       14.78       17.87     31.02 o 
   1  12  10        4.23       -0.54     17.59 o 
   2  12  10        0.91      -18.36     18.36 o 
   3  12  10      140.56      109.62     21.90 o 
   4  12  10        2.27       22.56     19.09 o 
  -4  13  10       90.98       39.84     23.03 o 
  -3  13  10        2.76      -20.59     20.59 o 
  -2  13  10      252.56      332.70     32.00 o 
  -1  13  10        2.09       18.57     20.75 o 
   0  13  10       11.56       13.47     32.16 o 
   1  13  10        0.52       -3.04     19.78 o 
   2  13  10        4.16       -2.32     19.68 o 
   3  13  10       38.37       65.93     41.82 o 
  -1  14  10        1.98       15.00     29.49 o 
   0  14  10       37.44        1.27     32.29 o 
  -9   0  11     1397.72     1359.44    103.61 o 
  -7   0  11     2047.59     2114.85    129.96 o 
  -5   0  11      139.02      103.17     15.46 o 
  -3   0  11     5105.45     4382.13    158.10 o 
  -1   0  11     1477.58     1510.31     58.92 o 
   1   0  11        2.25        5.42      8.22 o 
   3   0  11      293.43      314.05     27.90 o 
   5   0  11        6.35       26.76     13.32 o 
   7   0  11       61.39       54.71     24.25 o 
  -9   1  11       73.19       97.92     30.77 o 
  -8   1  11        0.14       -8.69     31.53 o 
  -7   1  11      341.11      306.73     31.20 o 
  -6   1  11       99.34       80.15     11.55 o 
  -5   1  11       85.30      110.30     14.14 o 
  -4   1  11     1471.86     1523.77     43.10 o 
  -3   1  11       80.83       70.40      8.45 o 
  -2   1  11     2004.20     2190.12     58.18 o 
  -1   1  11       58.81       55.64      7.40 o 
   0   1  11      876.31      901.16     30.95 o 
   1   1  11      147.76      202.78     10.46 o 
   2   1  11     3766.55     3848.74     80.89 o 
   3   1  11       78.56       65.70      8.27 o 
   4   1  11      930.19     1029.10     27.50 o 
   5   1  11       34.40       53.10      9.90 o 
   6   1  11       96.18      127.29     24.74 o 
   7   1  11        2.56       -0.66     14.82 o 
   8   1  11      107.36      174.98     21.76 o 
  -9   2  11      308.79      255.11     44.50 o 
  -8   2  11       59.58       60.92     42.33 o 
  -7   2  11      515.27      507.26     48.21 o 
  -6   2  11       19.98        0.91     12.90 o 
  -5   2  11     6851.01     6710.73    169.86 o 
  -4   2  11      436.06      385.41     20.20 o 
  -3   2  11      307.83      282.58     13.59 o 
  -2   2  11        0.77        4.68      7.96 o 
  -1   2  11       16.04       40.29      7.12 o 
   0   2  11      404.13      430.55     13.38 o 
   1   2  11      626.19      623.66     17.41 o 
   2   2  11      190.55      165.07      9.53 o 
   3   2  11        6.25        4.45      6.72 o 
   4   2  11       33.82       34.09      8.58 o 
   5   2  11      325.46      328.82     17.68 o 
   6   2  11        8.01       -8.29     11.46 o 
   7   2  11        1.29       35.06     16.28 o 
   8   2  11        0.11       24.30     18.94 o 
  -9   3  11        8.15        2.02     31.91 o 
  -8   3  11       17.66        3.53     22.08 o 
  -7   3  11       18.23       -4.39     14.77 o 
  -6   3  11        3.54      -13.77     13.77 o 
  -5   3  11      229.84      222.34     12.83 o 
  -4   3  11      327.48      389.99     21.08 o 
  -3   3  11     1071.69     1003.47     30.35 o 
  -2   3  11      579.02      552.32     16.97 o 
  -1   3  11       86.36       87.87      7.12 o 
   0   3  11     6735.79     6590.47    147.28 o 
   1   3  11      137.94      114.68      9.33 o 
   2   3  11      168.29      172.20      9.69 o 
   3   3  11      112.77      101.51     10.50 o 
   4   3  11       91.67       54.46      8.28 o 
   5   3  11      168.93      209.51     15.65 o 
   6   3  11      300.00      318.09     19.51 o 
   7   3  11       12.09       32.79     16.25 o 
   8   3  11       17.99       32.78     17.95 o 
  -9   4  11      208.56      271.99     83.66 o 
  -8   4  11      297.68      267.49     48.45 o 
  -7   4  11      798.22      798.56     37.97 o 
  -6   4  11       30.21       17.62     13.87 o 
  -5   4  11      981.68      909.70     42.70 o 
  -4   4  11       59.04       70.00      9.94 o 
  -3   4  11      349.45      352.54     13.14 o 
  -2   4  11      839.76      858.80     23.67 o 
  -1   4  11     1161.20     1114.67     28.54 o 
   0   4  11        1.24        3.68      5.06 o 
   1   4  11        1.11       -0.19      5.64 o 
   2   4  11      231.23      207.93     10.11 o 
   3   4  11       30.35       44.09      6.58 o 
   4   4  11       48.75       64.50     11.20 o 
   5   4  11       25.65       27.03     11.81 o 
   6   4  11        5.34       14.40     13.27 o 
   7   4  11        1.39       14.92     15.54 o 
   8   4  11       27.11       19.62     17.86 o 
  -9   5  11       37.74       13.87     30.51 o 
  -8   5  11       58.97       33.56     36.10 o 
  -7   5  11      301.67      299.36     24.29 o 
  -6   5  11        3.42       19.18     14.40 o 
  -5   5  11      279.65      263.64     20.45 o 
  -4   5  11     1271.21     1231.46     37.21 o 
  -3   5  11      536.27      557.44     17.96 o 
  -2   5  11      672.97      657.42     17.36 o 
  -1   5  11     1900.68     1839.79     49.88 o 
   0   5  11      303.27      304.01     10.88 o 
   1   5  11      364.13      353.84     11.60 o 
   2   5  11     1838.82     1885.52     42.77 o 
   3   5  11       99.55      123.49     10.10 o 
   4   5  11      604.11      698.42     32.34 o 
   5   5  11       44.16       40.50     12.56 o 
   6   5  11        2.46        9.09     13.09 o 
   7   5  11        2.76        8.70     18.74 o 
   8   5  11      107.31      157.73     27.51 o 
  -8   6  11        7.03        1.77     21.45 o 
  -7   6  11      276.85      283.11     24.99 o 
  -6   6  11      424.65      410.68     26.69 o 
  -5   6  11      973.31     1061.53     42.11 o 
  -4   6  11      536.70      584.14     28.39 o 
  -3   6  11      222.79      214.68     10.93 o 
  -2   6  11      417.72      452.71     15.88 o 
  -1   6  11       57.28       52.87      6.31 o 
   0   6  11      380.29      366.73     14.36 o 
   1   6  11      146.53      173.58     10.69 o 
   2   6  11      460.80      495.65     19.55 o 
   3   6  11       28.95       33.34      9.39 o 
   4   6  11        2.19       10.01     10.54 o 
   5   6  11      114.80       67.87     12.87 o 
   6   6  11        5.40       18.08     13.73 o 
   7   6  11        1.42       -4.09     15.02 o 
  -8   7  11        6.87       34.40     21.66 o 
  -7   7  11      103.77       89.97     20.90 o 
  -6   7  11       46.80       51.82     15.91 o 
  -5   7  11      269.94      307.02     22.90 o 
  -4   7  11      383.36      311.06     21.23 o 
  -3   7  11      308.43      285.02     19.74 o 
  -2   7  11      237.23      224.39     18.03 o 
  -1   7  11      184.80      184.18     18.81 o 
   0   7  11     1062.21     1069.11     29.77 o 
   1   7  11      405.44      413.05     26.24 o 
   2   7  11      227.06      262.94     17.88 o 
   3   7  11        8.33       25.08     10.14 o 
   4   7  11      390.19      360.38     18.73 o 
   5   7  11        7.00       -1.73     11.73 o 
   6   7  11        5.93       -7.29     13.57 o 
   7   7  11       10.49        0.06     15.11 o 
  -8   8  11      148.50      127.96     27.66 o 
  -7   8  11       36.58       47.41     22.53 o 
  -6   8  11       23.92       48.54     19.98 o 
  -5   8  11      584.91      624.29     59.27 o 
  -4   8  11        8.95      -11.69     22.50 o 
  -3   8  11       23.59       38.65     19.58 o 
  -2   8  11      445.94      478.99     31.57 o 
  -1   8  11      301.54      343.51     29.38 o 
   0   8  11       15.50       12.68      8.72 o 
   1   8  11       54.56       71.26     12.12 o 
   2   8  11      113.36      111.79     36.66 o 
   3   8  11        0.51       -9.34     10.39 o 
   4   8  11       75.82      140.40     15.24 o 
   5   8  11       19.62        0.75     13.70 o 
   6   8  11        0.41      -12.56     15.74 o 
   7   8  11       23.25       22.33     23.70 o 
  -7   9  11        8.66       30.40     22.59 o 
  -6   9  11       42.57       24.73     21.01 o 
  -5   9  11      369.93      390.19     30.78 o 
  -4   9  11      183.80      171.30     22.11 o 
  -3   9  11      941.12      915.40     47.33 o 
  -2   9  11        8.19       -4.91     16.54 o 
  -1   9  11       33.33       27.60     16.75 o 
   0   9  11        8.85       20.41     16.78 o 
   1   9  11       37.31       39.21     10.96 o 
   2   9  11      180.96      205.90     17.42 o 
   3   9  11      312.64      300.95     22.06 o 
   4   9  11       23.15       32.77     13.66 o 
   5   9  11        2.38       13.08     14.87 o 
   6   9  11        4.22       14.69     35.25 o 
  -7  10  11       40.80       86.95     40.17 o 
  -6  10  11      191.06      204.25     25.55 o 
  -5  10  11        9.88      -17.58     17.58 o 
  -4  10  11      167.19      172.36     24.99 o 
  -3  10  11      240.65      280.34     27.42 o 
  -2  10  11       10.89        2.42     17.62 o 
  -1  10  11      114.32      166.26     22.80 o 
   0  10  11       37.51       43.52     18.56 o 
   1  10  11       74.42       87.96     19.55 o 
   2  10  11       68.80      102.06     19.66 o 
   3  10  11       69.60       97.44     41.82 o 
   4  10  11       41.46       26.52     19.32 o 
   5  10  11       57.90       86.38     32.80 o 
   6  10  11        8.34       11.95     44.24 o 
  -6  11  11       14.15       31.68     22.29 o 
  -5  11  11      126.05       96.97     24.01 o 
  -4  11  11       24.83       32.29     36.86 o 
  -3  11  11       72.03       56.70     21.64 o 
  -2  11  11       51.00       52.37     21.87 o 
  -1  11  11      401.25      366.11     30.30 o 
   0  11  11       89.20      110.53     21.07 o 
   1  11  11      233.83      259.92     25.66 o 
   2  11  11        8.36       15.39     21.74 o 
   3  11  11        3.70        0.53     18.22 o 
   4  11  11        7.95      -11.43     32.92 o 
   5  11  11       34.81       18.96     21.65 o 
  -5  12  11      136.57       62.84     23.47 o 
  -4  12  11       40.68       20.79     65.21 o 
  -3  12  11        1.03       32.05     20.95 o 
  -2  12  11       47.21      110.84     23.42 o 
  -1  12  11       24.49       53.13     21.48 o 
   0  12  11       19.82       35.90     24.66 o 
   1  12  11       74.96       98.30     22.35 o 
   2  12  11       10.60        1.00     18.21 o 
   3  12  11        1.80       14.26     34.19 o 
   4  12  11        3.23       19.01     20.77 o 
  -3  13  11      177.61      113.43     27.59 o 
  -2  13  11       17.69        1.03     31.27 o 
  -1  13  11       55.11       19.52     21.74 o 
   0  13  11        7.37      -20.34     20.34 o 
   1  13  11       79.56       60.18     22.20 o 
   2  13  11       11.80       -4.65     43.73 o 
  -8   0  12      541.08      671.05     67.41 o 
  -6   0  12      874.17      905.78     44.15 o 
  -4   0  12     6290.45     6058.14    217.25 o 
  -2   0  12     8690.95     9078.93    320.39 o 
   0   0  12       88.97       66.33      9.77 o 
   2   0  12     4280.08     4458.54    199.18 o 
   4   0  12      278.15      272.72     19.81 o 
   6   0  12        0.07      -16.41     20.30 o 
   8   0  12       73.69      121.11     65.85 o 
  -9   1  12      120.73      130.61     61.28 o 
  -8   1  12      257.16      297.92     35.08 o 
  -7   1  12      233.86      247.86     27.73 o 
  -6   1  12      120.28      120.95     16.51 o 
  -5   1  12      686.21      732.04     32.84 o 
  -4   1  12      373.28      387.45     17.65 o 
  -3   1  12      320.28      348.92     15.63 o 
  -2   1  12     2839.82     3039.29     82.52 o 
  -1   1  12      215.17      260.06     12.76 o 
   0   1  12      297.47      324.07     12.01 o 
   1   1  12      705.98      676.13     18.78 o 
   2   1  12     1294.05     1432.43     43.49 o 
   3   1  12      100.06      103.51      9.30 o 
   4   1  12      411.47      409.24     16.50 o 
   5   1  12      174.47      173.11     15.59 o 
   6   1  12        0.39       10.38     14.22 o 
   7   1  12       34.45       24.95     27.01 o 
   8   1  12        0.88        3.40     19.08 o 
  -9   2  12        1.31       15.39     28.09 o 
  -8   2  12      426.14      419.55     39.01 o 
  -7   2  12      162.87      166.20     20.05 o 
  -6   2  12     1396.01     1549.67     59.73 o 
  -5   2  12       36.78       41.80     10.13 o 
  -4   2  12     1319.19     1263.16     37.37 o 
  -3   2  12        3.08        5.43      7.46 o 
  -2   2  12     4789.58     4940.77    125.49 o 
  -1   2  12       53.22       40.29      8.00 o 
   0   2  12     4478.49     4130.81     85.81 o 
   1   2  12      657.48      604.02     17.53 o 
   2   2  12      572.00      526.84     23.53 o 
   3   2  12       20.85       30.66      8.27 o 
   4   2  12      369.67      414.92     16.77 o 
   5   2  12       39.37       46.56     11.49 o 
   6   2  12       41.10       45.36     13.05 o 
   7   2  12       45.16       31.57     16.47 o 
   8   2  12        0.47       -7.25     17.69 o 
  -9   3  12       17.46       -8.62     28.34 o 
  -8   3  12       42.48       71.98     26.45 o 
  -7   3  12      130.24      175.82     20.93 o 
  -6   3  12       79.72      108.11     17.45 o 
  -5   3  12      491.09      521.85     26.82 o 
  -4   3  12        7.88        9.69     11.51 o 
  -3   3  12       16.18       28.34      8.77 o 
  -2   3  12       25.74       37.84      8.08 o 
  -1   3  12       74.90       84.46      9.19 o 
   0   3  12       77.94       78.03      7.69 o 
   1   3  12      116.11       90.43      7.72 o 
   2   3  12      321.65      304.87     12.78 o 
   3   3  12      127.73      141.67     10.22 o 
   4   3  12       87.83       79.23     11.60 o 
   5   3  12      241.28      218.91     16.64 o 
   6   3  12       20.36       -8.95     13.56 o 
   7   3  12        5.00        8.26     16.64 o 
   8   3  12        8.19       10.98     19.27 o 
  -9   4  12      145.58      196.62     35.25 o 
  -8   4  12       56.60       56.59     25.50 o 
  -7   4  12        1.94        8.55     16.97 o 
  -6   4  12      553.44      497.27     28.75 o 
  -5   4  12      280.37      275.02     20.04 o 
  -4   4  12     2651.05     2724.58     85.22 o 
  -3   4  12     1670.00     1619.82     65.03 o 
  -2   4  12     1269.81     1285.57     37.20 o 
  -1   4  12       97.35      102.68      9.41 o 
   0   4  12      827.13      826.83     23.12 o 
   1   4  12      365.63      387.61     13.84 o 
   2   4  12     1793.69     1905.02     48.30 o 
   3   4  12      542.44      595.17     18.69 o 
   4   4  12      196.32      229.59     15.03 o 
   5   4  12        1.08       -3.31     11.14 o 
   6   4  12       27.46       37.26     16.33 o 
   7   4  12        3.41        0.99     18.39 o 
   8   4  12        5.99       21.19     19.84 o 
  -9   5  12      248.83      339.99     54.16 o 
  -8   5  12       10.00       12.21     23.95 o 
  -7   5  12      343.43      337.43     30.20 o 
  -6   5  12        6.80        8.69     15.88 o 
  -5   5  12      120.45      107.51     16.67 o 
  -4   5  12       97.21       99.98     14.60 o 
  -3   5  12      187.23      197.72     13.80 o 
  -2   5  12      738.50      750.36     21.56 o 
  -1   5  12       97.88       95.18      8.01 o 
   0   5  12      149.16      148.95      9.70 o 
   1   5  12      445.11      457.75     17.22 o 
   2   5  12      534.30      548.51     17.03 o 
   3   5  12      148.08      139.03     12.19 o 
   4   5  12      298.63      279.59     18.80 o 
   5   5  12       10.88        3.15     11.91 o 
   6   5  12       19.51      -11.65     13.95 o 
   7   5  12       45.19       82.11     18.51 o 
   8   5  12       12.85       30.50     36.36 o 
  -8   6  12      110.12       93.97     22.88 o 
  -7   6  12      437.76      501.87     32.13 o 
  -6   6  12      439.59      390.00     26.52 o 
  -5   6  12      299.20      317.66     27.94 o 
  -4   6  12      415.86      375.20     23.38 o 
  -3   6  12        5.29       -2.69      6.85 o 
  -2   6  12     1976.58     2034.59     49.71 o 
  -1   6  12      745.13      720.96     24.77 o 
   0   6  12      947.57     1063.89     31.78 o 
   1   6  12      192.00      191.13      9.97 o 
   2   6  12      136.86      134.10     11.41 o 
   3   6  12       10.45       12.99     10.45 o 
   4   6  12      148.68      154.77     14.00 o 
   5   6  12       25.73       58.25     23.82 o 
   6   6  12       55.97       77.56     15.47 o 
   7   6  12       65.38       81.84     24.77 o 
  -8   7  12        3.81        9.73     19.65 o 
  -7   7  12      150.78      199.66     24.72 o 
  -6   7  12        5.02       34.86     16.74 o 
  -5   7  12     1046.85     1056.01     43.53 o 
  -4   7  12      440.93      390.41     23.96 o 
  -3   7  12       36.66       40.72     21.32 o 
  -2   7  12      163.22      188.56     19.39 o 
  -1   7  12      396.38      383.80     31.35 o 
   0   7  12      513.10      496.70     19.35 o 
   1   7  12      103.71      112.15     11.78 o 
   2   7  12      299.29      253.21     15.67 o 
   3   7  12        1.96       -6.41      9.74 o 
   4   7  12      280.93      266.63     25.11 o 
   5   7  12      537.82      611.26     43.99 o 
   6   7  12        8.94       -2.81     13.81 o 
   7   7  12        7.52        5.28     15.25 o 
  -8   8  12        7.01       27.63     37.25 o 
  -7   8  12        7.65       12.64     22.98 o 
  -6   8  12      161.99      194.67     62.17 o 
  -5   8  12      222.67      191.91     30.77 o 
  -4   8  12       59.33       82.80     20.69 o 
  -3   8  12      235.75      285.57     26.25 o 
  -2   8  12      299.90      337.06     27.01 o 
  -1   8  12       65.79       54.45     16.93 o 
   0   8  12      269.88      291.27     27.62 o 
   1   8  12       10.29        8.38     10.84 o 
   2   8  12        2.78       -7.66     11.80 o 
   3   8  12       63.19       61.87     12.88 o 
   4   8  12       30.07       56.08     14.98 o 
   5   8  12        6.43      -10.94     13.36 o 
   6   8  12       24.41      -14.41     15.05 o 
  -7   9  12       95.03       64.93     24.32 o 
  -6   9  12        0.83      -20.06     20.06 o 
  -5   9  12        7.57       -0.14     22.50 o 
  -4   9  12       10.10       36.47     19.78 o 
  -3   9  12       91.48       81.46     20.15 o 
  -2   9  12       22.38       29.07     18.87 o 
  -1   9  12        1.23       11.08     16.05 o 
   0   9  12      538.08      494.19     32.46 o 
   1   9  12       90.44       66.31     19.23 o 
   2   9  12       82.65       64.16     14.43 o 
   3   9  12        4.15       -5.17     11.88 o 
   4   9  12        5.86        0.28     12.86 o 
   5   9  12       37.99       48.40     14.80 o 
   6   9  12      107.53       62.72     19.64 o 
  -6  10  12       26.67       32.05     26.82 o 
  -5  10  12      121.77      141.46     39.03 o 
  -4  10  12      143.95      138.47     24.17 o 
  -3  10  12       54.61       54.09     21.54 o 
  -2  10  12       51.66      112.18     36.74 o 
  -1  10  12      515.99      603.64     52.15 o 
   0  10  12      222.35      174.51     23.52 o 
   1  10  12        1.53      -19.58     19.58 o 
   2  10  12       85.28      112.84     21.21 o 
   3  10  12        0.33      -19.96     19.96 o 
   4  10  12       19.34        1.53     20.50 o 
   5  10  12       33.98       65.01     21.64 o 
  -6  11  12       23.31       -6.86     39.15 o 
  -5  11  12       94.34      119.71     25.11 o 
  -4  11  12        6.34       14.64     24.15 o 
  -3  11  12        0.79       28.91     21.17 o 
  -2  11  12       93.64       71.87     21.84 o 
  -1  11  12       23.22       35.73     28.73 o 
   0  11  12      120.73      149.51     23.87 o 
   1  11  12       24.25       17.82     18.53 o 
   2  11  12        7.17      -14.76     18.01 o 
   3  11  12      104.04       74.97     26.95 o 
   4  11  12      170.82      100.82     73.10 o 
  -5  12  12      158.06      187.40     50.35 o 
  -4  12  12        5.58        2.56     23.50 o 
  -3  12  12       85.07      124.04     48.56 o 
  -2  12  12        3.19       14.66     21.50 o 
  -1  12  12       49.83       45.55     20.60 o 
   0  12  12       99.60      110.94     41.06 o 
   1  12  12        7.07       17.92     21.36 o 
   2  12  12       54.75       60.93     21.48 o 
   3  12  12      152.05      158.60     29.37 o 
  -3  13  12        7.13       29.59     24.40 o 
  -2  13  12       33.17       23.12     24.10 o 
  -1  13  12        1.12       17.69     22.38 o 
   0  13  12       28.45        8.17     21.82 o 
   1  13  12        0.23        9.80     24.03 o 
   2  13  12       45.19        8.61     21.70 o 
  -9   0  13      454.35      500.04     66.13 o 
  -7   0  13       13.25       19.83     33.05 o 
  -5   0  13     2449.06     2496.50     96.67 o 
  -3   0  13      248.09      225.01     18.65 o 
  -1   0  13     1506.83     1626.42     64.41 o 
   1   0  13     4780.76     4826.58    241.65 o 
   3   0  13     1136.66     1115.15     41.25 o 
   5   0  13       17.50       11.21     14.32 o 
   7   0  13       26.00       42.00     25.41 o 
  -9   1  13       15.32        4.81     41.19 o 
  -8   1  13      500.67      520.80    119.17 o 
  -7   1  13      467.11      447.35     54.56 o 
  -6   1  13      138.66      152.36     17.71 o 
  -5   1  13      563.46      513.30     22.06 o 
  -4   1  13      512.82      517.67     20.71 o 
  -3   1  13       76.56       65.58     10.38 o 
  -2   1  13     1336.96     1315.94     38.54 o 
  -1   1  13      229.36      225.15     12.84 o 
   0   1  13      119.05      132.63      9.40 o 
   1   1  13       90.72       82.92      8.88 o 
   2   1  13        2.66        1.28      6.96 o 
   3   1  13      650.91      652.13     26.18 o 
   4   1  13        3.65        6.23      8.94 o 
   5   1  13       41.23       45.45     12.16 o 
   6   1  13        9.92       23.53     14.93 o 
   7   1  13       11.04       22.96     17.19 o 
   8   1  13       26.95       16.55     18.79 o 
  -9   2  13        1.80      -25.50     27.28 o 
  -8   2  13        4.35       12.81     26.22 o 
  -7   2  13      220.53      211.34     28.89 o 
  -6   2  13      518.15      588.42     30.93 o 
  -5   2  13       55.26       43.69     10.32 o 
  -4   2  13       23.35       22.92      8.84 o 
  -3   2  13     1598.06     1580.91     45.04 o 
  -2   2  13      452.94      494.72     19.18 o 
  -1   2  13     3766.99     3753.14     96.95 o 
   0   2  13      295.03      338.32     18.98 o 
   1   2  13      409.60      363.52     26.20 o 
   2   2  13      176.58      155.64     10.21 o 
   3   2  13      590.91      658.08     20.90 o 
   4   2  13       19.93       25.03      9.10 o 
   5   2  13      427.66      454.06     21.68 o 
   6   2  13       26.37        8.72     14.72 o 
   7   2  13       39.83       67.57     18.17 o 
   8   2  13        8.69       -5.07     25.87 o 
  -9   3  13       81.66       79.97     31.96 o 
  -8   3  13      360.15      378.38     37.69 o 
  -7   3  13        4.17       14.14     16.10 o 
  -6   3  13      487.50      489.85     44.95 o 
  -5   3  13       12.04        7.85     20.91 o 
  -4   3  13      329.38      306.67     16.24 o 
  -3   3  13      233.65      230.51     13.36 o 
  -2   3  13      133.14      153.20     12.81 o 
  -1   3  13       35.18       61.10      8.99 o 
   0   3  13       70.77       47.78      7.28 o 
   1   3  13       19.22       21.29      7.00 o 
   2   3  13      156.47      154.50     10.32 o 
   3   3  13       21.44       24.09      8.02 o 
   4   3  13      162.78      121.12     13.49 o 
   5   3  13       77.43       41.18     12.64 o 
   6   3  13        0.74        9.52     13.65 o 
   7   3  13       98.66       96.43     18.96 o 
   8   3  13       36.55       55.97     20.44 o 
  -9   4  13        0.69       16.73     38.52 o 
  -8   4  13        0.49       -5.92     23.24 o 
  -7   4  13        0.60       -8.50     17.67 o 
  -6   4  13      119.89      139.88     20.08 o 
  -5   4  13      189.01      250.82     23.18 o 
  -4   4  13      429.74      390.11     31.98 o 
  -3   4  13     1316.86     1432.36     50.04 o 
  -2   4  13       46.10       33.96      8.50 o 
  -1   4  13      922.73      977.33     30.09 o 
   0   4  13      356.34      296.70     12.94 o 
   1   4  13      338.71      357.09     13.50 o 
   2   4  13      224.74      261.10     14.54 o 
   3   4  13      643.50      701.52     30.79 o 
   4   4  13       38.58       19.81     11.08 o 
   5   4  13      117.25      118.06     17.48 o 
   6   4  13       17.38       23.39     14.65 o 
   7   4  13       26.02       22.08     17.65 o 
   8   4  13        2.18       21.81     27.93 o 
  -9   5  13       83.98       92.31     33.21 o 
  -8   5  13      118.83      191.28     32.22 o 
  -7   5  13      301.93      301.58     26.00 o 
  -6   5  13      271.24      306.55     24.24 o 
  -5   5  13      164.53      144.52     18.01 o 
  -4   5  13     2493.92     2572.22     91.09 o 
  -3   5  13      144.10      116.23      9.17 o 
  -2   5  13      394.59      388.11     21.83 o 
  -1   5  13       39.65       24.55      9.33 o 
   0   5  13      305.56      334.60     15.86 o 
   1   5  13        8.79       15.38      8.81 o 
   2   5  13      405.78      422.42     15.22 o 
   3   5  13      352.03      302.39     17.27 o 
   4   5  13        6.05        0.78     10.93 o 
   5   5  13        1.12      -11.29     11.29 o 
   6   5  13      100.54      108.48     17.48 o 
   7   5  13       18.95        3.99     16.54 o 
  -8   6  13      161.06      166.20     25.76 o 
  -7   6  13       15.67       10.26     18.61 o 
  -6   6  13        9.61       -5.47     15.94 o 
  -5   6  13       50.39       39.48     16.14 o 
  -4   6  13        4.04        2.67     13.82 o 
  -3   6  13      178.37      228.84     14.84 o 
  -2   6  13     3297.18     3506.74    130.26 o 
  -1   6  13      794.95      849.02     27.87 o 
   0   6  13       26.40       36.18      8.85 o 
   1   6  13      284.25      315.45     27.09 o 
   2   6  13        4.80       21.48      9.21 o 
   3   6  13      268.67      262.04     21.25 o 
   4   6  13       75.31       61.41     12.32 o 
   5   6  13       88.16       87.51     14.52 o 
   6   6  13       22.31       24.14     14.52 o 
   7   6  13        0.58       -6.13     17.34 o 
  -8   7  13      222.90      198.67     27.24 o 
  -7   7  13      259.77      281.64     26.37 o 
  -6   7  13      562.33      652.51     49.76 o 
  -5   7  13      166.12      164.93     20.55 o 
  -4   7  13      157.57      212.72     20.01 o 
  -3   7  13      319.66      345.33     29.00 o 
  -2   7  13     1289.69     1312.10     47.18 o 
  -1   7  13      260.53      295.26     66.38 o 
   0   7  13     1019.67     1016.74     57.78 o 
   1   7  13       18.46       12.32      9.27 o 
   2   7  13       12.36       17.46     10.24 o 
   3   7  13      135.43      110.98     14.61 o 
   4   7  13      104.47      128.11     18.25 o 
   5   7  13      263.71      269.72     36.41 o 
   6   7  13        1.42       31.98     16.06 o 
   7   7  13       35.90       50.60     26.16 o 
  -7   8  13        5.06        5.47     21.88 o 
  -6   8  13      391.76      363.39     31.72 o 
  -5   8  13       80.82       88.54     22.82 o 
  -4   8  13      525.12      514.25     34.99 o 
  -3   8  13      122.68      141.98     22.46 o 
  -2   8  13       12.76       18.13     17.30 o 
  -1   8  13      262.21      291.31     26.34 o 
   0   8  13      139.05      138.97     13.65 o 
   1   8  13      211.59      212.31     59.29 o 
   2   8  13      407.11      479.10     29.84 o 
   3   8  13      100.15      121.91     15.08 o 
   4   8  13        7.51       18.83     13.31 o 
   5   8  13       68.01       89.89     17.36 o 
   6   8  13       18.91        4.95     15.00 o 
  -7   9  13       14.03       44.07     25.07 o 
  -6   9  13       89.77       58.60     22.70 o 
  -5   9  13      193.80      229.30     27.98 o 
  -4   9  13      426.51      452.39     34.29 o 
  -3   9  13      275.21      340.70     29.66 o 
  -2   9  13      337.89      369.03     37.77 o 
  -1   9  13       77.93      102.38     20.69 o 
   0   9  13        0.75        2.36     17.78 o 
   1   9  13       32.57       38.53     19.42 o 
   2   9  13       34.02       22.77     13.60 o 
   3   9  13       33.50       46.48     17.45 o 
   4   9  13       12.15       23.16     13.55 o 
   5   9  13       33.61       27.61     18.04 o 
   6   9  13       20.75       31.98     23.19 o 
  -6  10  13       57.13       34.03     36.10 o 
  -5  10  13       64.61       29.72     21.68 o 
  -4  10  13      138.57      113.69     34.33 o 
  -3  10  13        7.20      -10.79     19.04 o 
  -2  10  13      287.57      242.75     28.04 o 
  -1  10  13      259.27      224.57     25.80 o 
   0  10  13      253.08      260.40     51.88 o 
   1  10  13      170.92      184.46     23.69 o 
   2  10  13        7.75        8.40     18.77 o 
   3  10  13        2.96      -15.06     18.86 o 
   4  10  13       36.33       31.78     21.17 o 
   5  10  13        2.30       -6.76     21.52 o 
  -5  11  13       80.18       74.84     25.37 o 
  -4  11  13       57.92       42.96     23.70 o 
  -3  11  13       44.29       32.96     56.57 o 
  -2  11  13      173.31      215.83     28.45 o 
  -1  11  13      160.76      151.29     37.63 o 
   0  11  13       90.10       70.94     22.12 o 
   1  11  13       10.65       11.89     27.46 o 
   2  11  13        5.31       27.71     20.73 o 
   3  11  13       31.93       21.37     30.89 o 
   4  11  13        0.28       40.04     22.96 o 
  -4  12  13       45.38       17.67     23.48 o 
  -3  12  13       25.61       10.84     24.14 o 
  -2  12  13      193.02      135.91     40.18 o 
  -1  12  13       14.93       47.53     23.99 o 
   0  12  13       89.50       53.85     45.13 o 
   1  12  13       22.60       16.47     24.92 o 
   2  12  13       48.04       73.43     22.06 o 
   3  12  13        4.08       11.00     22.37 o 
  -2  13  13       22.00        8.63     49.96 o 
  -1  13  13        0.40      -12.71     23.32 o 
   0  13  13       23.01        5.58     22.08 o 
   1  13  13        1.37      -16.40     21.60 o 
  -8   0  14       98.91      139.08     44.24 o 
  -6   0  14      151.67      147.03     28.23 o 
  -4   0  14     1771.14     1553.76     87.29 o 
  -2   0  14      112.01      132.10     16.27 o 
   0   0  14      361.44      339.51     23.00 o 
   2   0  14      238.81      259.67     26.02 o 
   4   0  14       15.75       -6.20     12.78 o 
   6   0  14       51.85       23.64     21.21 o 
   8   0  14       16.03       -3.96     26.24 o 
  -9   1  14      169.59      144.95     34.43 o 
  -8   1  14      277.66      300.52     36.86 o 
  -7   1  14      859.95      787.97     50.07 o 
  -6   1  14       10.64        5.90     14.49 o 
  -5   1  14     1811.90     1903.62     54.53 o 
  -4   1  14       53.48       62.52     10.62 o 
  -3   1  14     2160.01     2301.79     62.77 o 
  -2   1  14     1779.86     1777.78     50.06 o 
  -1   1  14      803.35      810.75     35.05 o 
   0   1  14       76.60       39.82      7.45 o 
   1   1  14      511.86      517.56     17.04 o 
   2   1  14       47.08       58.89      8.77 o 
   3   1  14       16.26       17.78      9.03 o 
   4   1  14      121.54      106.54     11.70 o 
   5   1  14        2.19       15.86     12.29 o 
   6   1  14       40.31       29.87     16.27 o 
   7   1  14        0.01       14.21     17.97 o 
   8   1  14        1.70       14.05     19.22 o 
  -9   2  14        6.48      -27.34     27.34 o 
  -8   2  14      293.81      284.14     36.19 o 
  -7   2  14       53.13       36.58     24.02 o 
  -6   2  14      185.70      179.35     19.72 o 
  -5   2  14       30.24       22.06     10.18 o 
  -4   2  14       20.49       20.47      9.72 o 
  -3   2  14      546.25      535.04     21.72 o 
  -2   2  14        6.39       17.94     10.17 o 
  -1   2  14        5.24       -0.96      8.35 o 
   0   2  14      120.25      123.22      8.84 o 
   1   2  14       14.04        0.81      6.79 o 
   2   2  14     1240.40     1205.64     30.61 o 
   3   2  14      200.44      183.46     12.39 o 
   4   2  14        2.04        4.93     10.57 o 
   5   2  14        2.47      -11.72     11.72 o 
   6   2  14        2.32        3.14     15.02 o 
   7   2  14        3.16       22.58     17.27 o 
   8   2  14        0.32       42.66     29.22 o 
  -9   3  14      348.35      380.23     41.60 o 
  -8   3  14        9.50       32.87     66.48 o 
  -7   3  14     1060.17     1020.49     71.42 o 
  -6   3  14      296.84      359.46     25.04 o 
  -5   3  14      491.49      561.18     28.93 o 
  -4   3  14     1210.23     1139.34     35.72 o 
  -3   3  14     1681.42     1684.72     48.09 o 
  -2   3  14       76.10       59.73     10.72 o 
  -1   3  14      869.49      963.18     30.88 o 
   0   3  14      326.09      332.50     16.08 o 
   1   3  14      365.46      366.74     14.34 o 
   2   3  14      676.23      713.55     21.64 o 
   3   3  14       14.42        8.60      8.28 o 
   4   3  14       19.58       21.55     11.66 o 
   5   3  14       29.24       56.73     13.97 o 
   6   3  14       58.03       58.24     14.76 o 
   7   3  14       85.31       48.43     19.06 o 
   8   3  14        2.92       12.66     29.00 o 
  -9   4  14       45.07       43.98     31.64 o 
  -8   4  14      100.01       76.48     49.58 o 
  -7   4  14      144.88      172.83     22.97 o 
  -6   4  14       17.90       24.84     15.84 o 
  -5   4  14       34.66       36.59     14.87 o 
  -4   4  14      404.53      428.85     24.95 o 
  -3   4  14      114.13      159.78     20.82 o 
  -2   4  14        0.54        5.16      8.76 o 
  -1   4  14      525.34      487.43     20.16 o 
   0   4  14     1355.11     1288.87     36.24 o 
   1   4  14        9.49       17.38      7.36 o 
   2   4  14      162.01      165.47     10.73 o 
   3   4  14       68.60       65.17     11.26 o 
   4   4  14       13.78       16.33     11.20 o 
   5   4  14        1.19       11.04     12.76 o 
   6   4  14      185.06      186.67     20.16 o 
   7   4  14        0.07      -19.89     19.89 o 
  -8   5  14      213.63      210.81     40.30 o 
  -7   5  14      294.69      291.45     26.64 o 
  -6   5  14      171.56      152.78     20.26 o 
  -5   5  14     1192.73     1263.73     48.77 o 
  -4   5  14      243.49      271.47     20.99 o 
  -3   5  14      126.83      160.54     25.07 o 
  -2   5  14      744.20      675.24     33.34 o 
  -1   5  14      532.27      523.64     21.13 o 
   0   5  14      309.86      322.51     14.23 o 
   1   5  14      341.79      375.57     18.39 o 
   2   5  14      502.96      505.60     21.89 o 
   3   5  14        2.25       -4.65     10.30 o 
   4   5  14       39.24       50.93     12.60 o 
   5   5  14       59.39       72.67     13.94 o 
   6   5  14        0.58       -8.12     14.74 o 
   7   5  14        1.41       18.85     17.62 o 
  -8   6  14      208.77      208.78     33.14 o 
  -7   6  14       52.25       62.21     20.06 o 
  -6   6  14       95.26      100.44     19.77 o 
  -5   6  14       66.46       67.47     17.77 o 
  -4   6  14       28.01       37.88     17.80 o 
  -3   6  14       66.73       74.02     15.82 o 
  -2   6  14       92.90       99.30     14.68 o 
  -1   6  14        1.21       14.64      8.49 o 
   0   6  14      184.14      201.49     15.01 o 
   1   6  14      158.56      134.92     12.79 o 
   2   6  14      274.75      245.35     18.47 o 
   3   6  14      314.69      293.79     20.57 o 
   4   6  14        3.93        3.34     11.02 o 
   5   6  14        9.42        6.11     13.24 o 
   6   6  14        2.15       25.77     14.91 o 
   7   6  14        3.30       43.08     19.01 o 
  -8   7  14      150.99       91.81     29.25 o 
  -7   7  14       70.27      112.04     22.51 o 
  -6   7  14      253.01      303.86     33.62 o 
  -5   7  14        6.65       15.11     15.95 o 
  -4   7  14      497.33      524.23     29.14 o 
  -3   7  14      212.22      215.01     20.02 o 
  -2   7  14      901.00      939.25     42.57 o 
  -1   7  14      783.40      818.55     43.05 o 
   0   7  14      459.18      467.07     47.12 o 
   1   7  14       17.62        0.90     11.22 o 
   2   7  14      110.79      106.20     11.80 o 
   3   7  14       76.94       47.55     14.49 o 
   4   7  14      118.06      139.90     18.31 o 
   5   7  14      286.89      293.20     32.88 o 
   6   7  14       16.14       29.62     16.97 o 
  -7   8  14       35.10       23.89     23.28 o 
  -6   8  14      212.84      243.76     28.73 o 
  -5   8  14       11.82       21.62     23.01 o 
  -4   8  14       31.46       34.44     21.07 o 
  -3   8  14       34.79       23.77     27.33 o 
  -2   8  14       51.68       34.59     19.13 o 
  -1   8  14      524.58      483.86     62.45 o 
   0   8  14        2.69       14.00     23.26 o 
   1   8  14      339.04      311.38     20.22 o 
   2   8  14      205.83      193.83     18.88 o 
   3   8  14        0.91       -1.75     12.87 o 
   4   8  14        2.96        0.14     13.58 o 
   5   8  14       71.21       42.74     16.34 o 
   6   8  14      106.93       66.89     18.21 o 
  -7   9  14        1.68       -5.82     24.36 o 
  -6   9  14      269.24      267.53     29.94 o 
  -5   9  14      373.47      450.18     35.94 o 
  -4   9  14      250.00      226.75     28.38 o 
  -3   9  14       40.19       57.14     24.79 o 
  -2   9  14       62.93       80.65     24.28 o 
  -1   9  14       48.78       40.50     26.57 o 
   0   9  14      574.37      502.89    174.01 o 
   1   9  14      351.00      245.00    118.90 o 
   2   9  14        5.75       -5.29     19.18 o 
   3   9  14        0.45      -10.83     15.62 o 
   4   9  14        4.67        2.82     15.19 o 
   5   9  14        3.66        8.74     15.52 o 
  -6  10  14        1.01        7.65     23.24 o 
  -5  10  14       13.45       17.13     23.13 o 
  -4  10  14       80.25       50.91     23.42 o 
  -3  10  14      223.89      169.01     25.93 o 
  -2  10  14       13.98       19.65     21.18 o 
  -1  10  14        8.45       11.26     21.10 o 
   0  10  14      211.17      110.87     34.84 o 
   1  10  14      211.57      141.04     24.12 o 
   2  10  14       30.08        0.88     24.03 o 
   3  10  14       56.67       41.95     21.66 o 
   4  10  14       18.76        3.72     22.13 o 
   5  10  14        0.28      -22.94     22.94 o 
  -5  11  14        0.45        4.52     24.92 o 
  -4  11  14       77.67       30.96     22.96 o 
  -3  11  14       54.92       51.62     23.54 o 
  -2  11  14      143.40      134.19     25.66 o 
  -1  11  14      103.83       95.82     24.38 o 
   0  11  14       66.53       57.12     22.65 o 
   1  11  14        7.03       10.18     20.13 o 
   2  11  14        4.28        7.80     26.19 o 
   3  11  14       66.33       35.54     21.37 o 
   4  11  14       25.43       11.81     44.62 o 
  -4  12  14        6.15       17.85     23.76 o 
  -3  12  14        1.69      -19.93     23.30 o 
  -2  12  14        5.95       16.53     23.37 o 
  -1  12  14       40.74       40.48     25.55 o 
   0  12  14       22.39       35.80     21.62 o 
   1  12  14       48.99       47.12     23.03 o 
   2  12  14        0.08        7.72     20.87 o 
  -1  13  14       22.17      -13.64     23.15 o 
   0  13  14       23.22       23.45     24.43 o 
  -9   0  15        5.59      -29.75     40.42 o 
  -7   0  15      167.13      156.89     40.68 o 
  -5   0  15      445.75      409.26     30.53 o 
  -3   0  15      175.12      243.68     21.79 o 
  -1   0  15      468.65      533.86     29.52 o 
   1   0  15      181.26      163.17     16.58 o 
   3   0  15      393.01      330.31     22.32 o 
   5   0  15      116.44      106.70     24.61 o 
   7   0  15       11.37      -24.92     24.92 o 
  -9   1  15        5.06       13.15     30.25 o 
  -8   1  15       42.16       26.90     27.41 o 
  -7   1  15      183.44      220.29     30.21 o 
  -6   1  15      615.75      608.76     34.59 o 
  -5   1  15      117.79      147.41     16.30 o 
  -4   1  15      603.60      651.55     24.79 o 
  -3   1  15        8.40       14.25      9.49 o 
  -2   1  15      835.65      850.34     28.82 o 
  -1   1  15      438.34      490.76     20.28 o 
   0   1  15     1448.55     1387.87     33.61 o 
   1   1  15       69.34       71.25      8.93 o 
   2   1  15      769.75      843.30     24.76 o 
   3   1  15      866.94      840.54     28.23 o 
   4   1  15        7.52        9.43     10.10 o 
   5   1  15       55.35       53.73     13.53 o 
   6   1  15        2.24       -4.04     16.15 o 
   7   1  15       10.26       29.39     18.23 o 
   8   1  15       29.78      -16.40     32.54 o 
  -9   2  15      358.53      382.48     43.25 o 
  -8   2  15       42.97        4.54     27.59 o 
  -7   2  15      503.96      513.32     39.55 o 
  -6   2  15        0.64       11.85     15.29 o 
  -5   2  15       80.01       60.57     15.20 o 
  -4   2  15       41.03       40.41     11.19 o 
  -3   2  15       40.32       33.68      9.71 o 
  -2   2  15        1.26       -8.93      9.09 o 
  -1   2  15      487.00      501.05     20.76 o 
   0   2  15       93.25      113.15      9.28 o 
   1   2  15      398.20      403.12     15.45 o 
   2   2  15       56.81       59.69     10.27 o 
   3   2  15       86.80       86.60     10.74 o 
   4   2  15       91.33       66.66     12.54 o 
   5   2  15        4.08       -1.22     13.63 o 
   6   2  15        0.29        4.64     16.09 o 
   7   2  15        2.04        0.70     17.65 o 
  -9   3  15       33.04       58.25     32.25 o 
  -8   3  15       19.16        4.12     24.25 o 
  -7   3  15      261.34      278.51     25.61 o 
  -6   3  15       45.63       11.96     16.51 o 
  -5   3  15       37.43       33.73     16.34 o 
  -4   3  15     3147.93     3237.30     86.64 o 
  -3   3  15       52.17       48.72     10.83 o 
  -2   3  15     1339.37     1490.88     44.00 o 
  -1   3  15      213.96      233.89     27.05 o 
   0   3  15      604.87      601.24     20.72 o 
   1   3  15      200.55      173.62     17.39 o 
   2   3  15      160.32      162.46     11.73 o 
   3   3  15       45.66       46.12     11.60 o 
   4   3  15      164.21      206.56     17.16 o 
   5   3  15       11.21       32.87     14.04 o 
   6   3  15        2.87       -7.71     15.28 o 
   7   3  15       76.61      114.11     20.48 o 
  -8   4  15        1.76       30.64     27.51 o 
  -7   4  15      351.38      402.72     29.71 o 
  -6   4  15       13.35       35.66     17.30 o 
  -5   4  15      981.86      970.85     41.22 o 
  -4   4  15       15.70        7.49     13.48 o 
  -3   4  15      207.47      190.17     13.46 o 
  -2   4  15     1024.29     1073.61     36.42 o 
  -1   4  15      577.58      554.40     34.27 o 
   0   4  15       41.74       37.44      8.82 o 
   1   4  15       37.31       53.21      8.88 o 
   2   4  15      306.43      288.35     15.58 o 
   3   4  15       56.99       57.26     11.74 o 
   4   4  15      175.88      188.59     15.67 o 
   5   4  15        1.67        4.17     13.82 o 
   6   4  15        1.51        2.69     14.07 o 
   7   4  15        0.94       13.81     18.26 o 
  -8   5  15       23.77       41.00     26.57 o 
  -7   5  15        9.64       -2.60     18.02 o 
  -6   5  15      332.77      294.25     31.47 o 
  -5   5  15       43.28       43.93     16.65 o 
  -4   5  15       35.21       59.01     15.25 o 
  -3   5  15      241.71      224.34     22.43 o 
  -2   5  15      506.19      497.64     25.34 o 
  -1   5  15       30.50       55.73     10.61 o 
   0   5  15     1094.15     1077.40     30.31 o 
   1   5  15       38.49       49.01      8.52 o 
   2   5  15       40.22       20.80      9.82 o 
   3   5  15       14.74       24.08     11.08 o 
   4   5  15       18.73       23.39     12.92 o 
   5   5  15        0.08       -4.56     13.47 o 
   6   5  15       23.18       41.13     15.83 o 
   7   5  15        0.26       10.36     28.84 o 
  -8   6  15      121.03       96.64     31.67 o 
  -7   6  15      277.43      266.93     27.01 o 
  -6   6  15        3.91       20.35     18.51 o 
  -5   6  15      384.17      367.62     33.83 o 
  -4   6  15       90.86       93.37     17.53 o 
  -3   6  15      109.08      116.06     16.63 o 
  -2   6  15      586.04      563.03     46.05 o 
  -1   6  15      269.96      339.68     21.52 o 
   0   6  15      128.98      109.40     11.34 o 
   1   6  15       76.29      114.99     20.57 o 
   2   6  15      119.21       99.99     13.76 o 
   3   6  15       15.69       21.96     12.01 o 
   4   6  15        4.79       -3.91     12.01 o 
   5   6  15       11.23        0.76     13.27 o 
   6   6  15        9.36       18.57     15.71 o 
   7   6  15        6.49        9.41     36.36 o 
  -8   7  15        0.65      -17.89     26.31 o 
  -7   7  15        4.18       10.22     27.40 o 
  -6   7  15       10.14        9.38     18.49 o 
  -5   7  15       99.76       97.25     18.80 o 
  -4   7  15      800.54      866.49     49.07 o 
  -3   7  15       29.40        6.30     14.67 o 
  -2   7  15        8.17       37.94     18.37 o 
  -1   7  15      322.80      264.20     40.06 o 
   0   7  15       20.68       18.33     12.51 o 
   1   7  15        1.98       -3.28     13.18 o 
   2   7  15      293.46      288.80     51.61 o 
   3   7  15        2.90       12.55     11.12 o 
   4   7  15        0.63       -4.49     12.75 o 
   5   7  15       66.02       66.55     17.20 o 
   6   7  15       67.28       42.53     17.34 o 
  -7   8  15       84.85       58.64     26.39 o 
  -6   8  15      290.99      262.27     30.90 o 
  -5   8  15      471.64      446.50     52.02 o 
  -4   8  15      192.35      177.66     30.90 o 
  -3   8  15      120.93      114.23     47.55 o 
  -2   8  15       72.09       66.81     20.47 o 
  -1   8  15      305.23      352.66     58.62 o 
   0   8  15        5.15       17.29     18.86 o 
   1   8  15        2.97       10.79     13.31 o 
   2   8  15        5.53       22.62     14.30 o 
   3   8  15        8.58       16.62     13.81 o 
   4   8  15       16.92       14.57     14.22 o 
   5   8  15       14.16       23.73     16.28 o 
   6   8  15       39.73       26.07     25.37 o 
  -6   9  15        0.05      -15.53     23.46 o 
  -5   9  15       61.21       80.45     25.68 o 
  -4   9  15        5.46        5.78     21.81 o 
  -3   9  15       68.30       62.66     22.55 o 
  -2   9  15        0.89       -6.20     19.65 o 
  -1   9  15       34.58        7.88     45.00 o 
   0   9  15      196.64      214.95     26.33 o 
   1   9  15      273.15      297.58     40.56 o 
   2   9  15        5.06        8.71     20.18 o 
   3   9  15        0.97      -21.61     21.61 o 
   4   9  15        1.89       -4.16     14.97 o 
   5   9  15        5.68       20.76     16.75 o 
  -6  10  15       32.66       54.48     29.62 o 
  -5  10  15      276.69      261.11     31.03 o 
  -4  10  15       36.88       98.57     38.65 o 
  -3  10  15       64.65       68.88     23.81 o 
  -2  10  15       12.07       25.17     22.38 o 
  -1  10  15      157.52      126.17     24.21 o 
   0  10  15        6.08       29.82     28.22 o 
   1  10  15      207.34      204.73     26.27 o 
   2  10  15       24.55       -1.36     20.17 o 
   3  10  15        0.48      -11.88     19.98 o 
   4  10  15        0.07      -21.64     21.64 o 
  -5  11  15       49.93       45.82     26.21 o 
  -4  11  15        3.82       -0.39     24.47 o 
  -3  11  15       89.88       53.93     24.81 o 
  -2  11  15        3.33       -3.95     22.54 o 
  -1  11  15        1.87       24.18     24.55 o 
   0  11  15       20.21       -8.94     21.70 o 
   1  11  15        9.50       19.72     22.29 o 
   2  11  15       13.26       30.45     21.51 o 
   3  11  15       35.71       51.26     24.05 o 
  -3  12  15       50.29       47.55     41.82 o 
  -2  12  15       31.72       58.38     26.94 o 
  -1  12  15       65.47        9.51     24.36 o 
   0  12  15        2.15      -18.41     20.95 o 
   1  12  15       24.28       -2.94     23.64 o 
   2  12  15        3.15        5.30     31.53 o 
  -8   0  16      631.49      672.61     73.77 o 
  -6   0  16     1071.19      929.59     74.33 o 
  -4   0  16      536.22      540.80     33.47 o 
  -2   0  16     2787.88     2725.70    104.16 o 
   0   0  16      154.67      150.25     15.37 o 
   2   0  16       18.40       37.00     13.89 o 
   4   0  16       91.98      182.33     24.22 o 
   6   0  16       18.32       20.04     24.25 o 
  -9   1  16       77.42       83.83     33.70 o 
  -8   1  16      157.19      141.80     30.48 o 
  -7   1  16      128.80      149.98     29.64 o 
  -6   1  16       76.28       68.18     17.88 o 
  -5   1  16       86.12       72.46     13.22 o 
  -4   1  16        2.38        7.20     12.18 o 
  -3   1  16       11.11       14.35     10.28 o 
  -2   1  16      239.71      228.27     15.03 o 
  -1   1  16      513.58      554.60     22.76 o 
   0   1  16        4.50       10.95      8.33 o 
   1   1  16        6.42       13.06      7.93 o 
   2   1  16      176.20      170.39     12.03 o 
   3   1  16      347.41      338.77     16.59 o 
   4   1  16       11.04       -3.79     11.12 o 
   5   1  16      172.23      180.39     19.39 o 
   6   1  16       17.06       13.84     16.93 o 
   7   1  16        6.05       -1.06     16.88 o 
  -9   2  16       27.89       20.79     31.38 o 
  -8   2  16      107.57      136.31     30.29 o 
  -7   2  16        2.15       19.18     24.71 o 
  -6   2  16      410.74      411.96     27.63 o 
  -5   2  16       22.00        7.85     14.29 o 
  -4   2  16     2909.17     3050.30     82.11 o 
  -3   2  16     1396.91     1303.90     59.60 o 
  -2   2  16     1137.52     1120.22     35.86 o 
  -1   2  16        0.41       -9.97     10.20 o 
   0   2  16        5.21       -2.92      7.66 o 
   1   2  16      115.74      132.66     10.94 o 
   2   2  16     1590.78     1581.80     40.22 o 
   3   2  16      507.94      592.17     28.58 o 
   4   2  16       27.10       46.86     12.76 o 
   5   2  16        0.47        2.79     13.20 o 
   6   2  16        8.19        1.69     15.93 o 
   7   2  16        0.02      -15.94     23.93 o 
  -9   3  16      200.21      241.82     53.40 o 
  -8   3  16       28.06       29.71     38.01 o 
  -7   3  16      273.31      257.27     32.96 o 
  -6   3  16        4.29        0.13     16.52 o 
  -5   3  16        0.12       -8.38     16.66 o 
  -4   3  16      122.85      167.44     20.71 o 
  -3   3  16      131.90      148.66     13.58 o 
  -2   3  16      266.67      304.21     16.98 o 
  -1   3  16        6.81       11.82     10.12 o 
   0   3  16       42.91       46.00     11.97 o 
   1   3  16      362.36      402.52     29.58 o 
   2   3  16      256.29      258.57     13.89 o 
   3   3  16      380.87      393.99     30.77 o 
   4   3  16       16.54       15.44     12.96 o 
   5   3  16        0.43      -13.33     13.33 o 
   6   3  16       23.96       43.55     17.07 o 
   7   3  16       35.79       55.27     19.45 o 
  -8   4  16      136.69      161.95     52.12 o 
  -7   4  16      438.93      404.13     29.86 o 
  -6   4  16      955.32      869.70     52.39 o 
  -5   4  16       90.74      119.00     18.60 o 
  -4   4  16       66.13       88.58     16.40 o 
  -3   4  16      145.02      160.48     13.35 o 
  -2   4  16      174.77      221.94     18.57 o 
  -1   4  16      534.34      512.23     21.65 o 
   0   4  16     1364.40     1310.61    187.55 o 
   1   4  16      153.31      143.02     11.33 o 
   2   4  16      160.77      212.01     14.73 o 
   3   4  16       12.67       25.83     11.57 o 
   4   4  16        1.94      -10.92     11.54 o 
   5   4  16        0.03       19.66     13.21 o 
   6   4  16       87.47       99.59     20.51 o 
   7   4  16        0.01        4.97     20.08 o 
  -8   5  16        1.18      -26.82     26.82 o 
  -7   5  16      111.92      158.77     27.83 o 
  -6   5  16       59.08       71.52     29.11 o 
  -5   5  16      103.25      107.82     19.91 o 
  -4   5  16       52.68       67.22     17.33 o 
  -3   5  16      176.67      189.30     19.47 o 
  -2   5  16        2.73        6.23     12.95 o 
  -1   5  16       48.28       62.01     11.17 o 
   0   5  16       29.92       23.26      9.78 o 
   1   5  16       58.25       52.09     10.67 o 
   2   5  16        0.69        3.23     10.39 o 
   3   5  16      168.45      165.66     16.34 o 
   4   5  16        5.61       17.52     12.43 o 
   5   5  16       64.36       79.31     15.51 o 
   6   5  16       10.24        4.54     15.36 o 
   7   5  16        0.69       26.44     29.38 o 
  -8   6  16        2.00       -2.69     28.66 o 
  -7   6  16       21.40       47.59     20.65 o 
  -6   6  16      138.74      118.93     21.80 o 
  -5   6  16      392.94      348.81     33.25 o 
  -4   6  16      435.59      491.45     29.22 o 
  -3   6  16      169.07      192.04     19.21 o 
  -2   6  16       34.93       46.50     14.31 o 
  -1   6  16        0.91      -13.47     13.47 o 
   0   6  16       38.41       25.54     12.22 o 
   1   6  16      127.96      129.24     14.15 o 
   2   6  16       37.75       49.42     11.53 o 
   3   6  16      222.03      249.87     19.82 o 
   4   6  16       18.18       16.27     13.24 o 
   5   6  16       55.40       55.77     15.51 o 
   6   6  16        1.98       -4.00     15.52 o 
  -7   7  16       90.60       85.42     30.89 o 
  -6   7  16        6.64      -10.91     22.30 o 
  -5   7  16       46.74       44.61     23.63 o 
  -4   7  16       67.85       84.52     23.10 o 
  -3   7  16        7.04        6.68     19.59 o 
  -2   7  16       55.51       22.75     21.23 o 
  -1   7  16        0.40       16.15     22.88 o 
   0   7  16       19.99       30.70     14.70 o 
   1   7  16      238.16      276.19     47.78 o 
   2   7  16        4.18        5.18     12.80 o 
   3   7  16      119.72      142.17     18.14 o 
   4   7  16       21.96        7.06     13.59 o 
   5   7  16        0.99      -23.56     23.56 o 
   6   7  16       67.33       56.62     17.71 o 
  -7   8  16      192.91      188.30     69.67 o 
  -6   8  16        7.05       17.40     32.80 o 
  -5   8  16      143.36      164.69     26.61 o 
  -4   8  16      207.56      267.63     28.73 o 
  -3   8  16        9.86       20.90     20.37 o 
  -2   8  16      210.30      222.96     26.21 o 
  -1   8  16      467.47      429.87     68.42 o 
   0   8  16        1.59       -9.97     18.89 o 
   1   8  16       22.76       25.58     14.83 o 
   2   8  16       46.44       31.23     15.87 o 
   3   8  16       18.48       -8.55     13.28 o 
   4   8  16        3.17        6.06     14.38 o 
   5   8  16       28.41       12.26     17.03 o 
  -6   9  16       34.65       33.56     26.70 o 
  -5   9  16      139.51      116.74     25.25 o 
  -4   9  16       49.19       56.46     24.18 o 
  -3   9  16        0.72       20.87     21.19 o 
  -2   9  16      123.65       81.66     24.14 o 
  -1   9  16       20.90       30.91     22.55 o 
   0   9  16        1.42        4.46     21.19 o 
   1   9  16      143.68      143.26     69.16 o 
   2   9  16        2.87        9.07     22.75 o 
   3   9  16        5.69       -1.37     34.83 o 
   4   9  16       10.83       -2.69     24.12 o 
   5   9  16       10.43       10.66     24.91 o 
  -5  10  16      151.23      201.92     40.17 o 
  -4  10  16        2.43       -3.52     23.19 o 
  -3  10  16      178.62      132.50     40.30 o 
  -2  10  16       18.67       22.08     30.13 o 
  -1  10  16        2.94       15.05     22.77 o 
   0  10  16       83.52      117.49     28.99 o 
   1  10  16        1.11      -11.41     20.32 o 
   2  10  16       55.27       22.80     22.52 o 
   3  10  16       26.66      -22.63     40.42 o 
   4  10  16        8.38       38.31     30.13 o 
  -4  11  16       59.14       52.53     55.55 o 
  -3  11  16       12.34      -19.32     33.31 o 
  -2  11  16        0.43       11.52     24.07 o 
  -1  11  16        5.78       41.48     25.01 o 
   0  11  16       75.09       36.82     23.98 o 
   1  11  16        1.69       -4.18     22.15 o 
   2  11  16       11.92      -16.53     29.36 o 
   3  11  16        4.98       -6.36     22.95 o 
  -3  12  16        3.89        6.49     24.89 o 
  -2  12  16        5.77        6.11     24.71 o 
  -1  12  16       63.77       30.18     25.61 o 
   0  12  16        0.28       -5.93     24.25 o 
   1  12  16        1.39      -15.69     24.55 o 
  -9   0  17       82.47       58.48     40.68 o 
  -7   0  17      335.07      358.85     51.88 o 
  -5   0  17      135.14      154.08     21.14 o 
  -3   0  17      287.60      356.27     26.58 o 
  -1   0  17     2442.88     2568.46    100.34 o 
   1   0  17       15.27       18.97     12.17 o 
   3   0  17      287.59      291.18     23.25 o 
   5   0  17        0.91      -22.63     22.63 o 
   7   0  17        4.43      -19.51     45.38 o 
  -9   1  17        0.88       32.23     29.99 o 
  -8   1  17      354.72      391.24     41.89 o 
  -7   1  17       84.93      102.74     40.43 o 
  -6   1  17      551.33      630.51     49.62 o 
  -5   1  17        0.04       -4.66     11.75 o 
  -4   1  17      283.07      309.51     18.35 o 
  -3   1  17      132.10      132.14     13.59 o 
  -2   1  17      379.98      353.66     18.85 o 
  -1   1  17      394.82      380.75     33.37 o 
   0   1  17       87.20      103.15      9.89 o 
   1   1  17       26.85       16.20      8.81 o 
   2   1  17       51.81       60.76     10.73 o 
   3   1  17       75.24       93.35     17.02 o 
   4   1  17      119.15       91.97     14.41 o 
   5   1  17       44.61       30.12     15.56 o 
   6   1  17        7.15        3.14     17.42 o 
   7   1  17        0.18       29.85     19.46 o 
  -8   2  17        9.05       28.43     27.77 o 
  -7   2  17      101.94      136.79     40.68 o 
  -6   2  17      219.81      207.60     21.78 o 
  -5   2  17      247.92      250.87     22.75 o 
  -4   2  17       83.50       73.55     11.95 o 
  -3   2  17      339.76      337.80     34.25 o 
  -2   2  17      106.00      106.53     12.48 o 
  -1   2  17      166.85      209.86     17.02 o 
   0   2  17       73.17       87.77     10.92 o 
   1   2  17      635.64      585.95     20.64 o 
   2   2  17        0.22       -5.55      9.34 o 
   3   2  17       62.98       75.82     11.81 o 
   4   2  17       91.99       58.85     13.50 o 
   5   2  17       11.46        5.54     16.07 o 
   6   2  17        1.32       -2.83     19.81 o 
   7   2  17        9.14       -1.54     19.60 o 
  -8   3  17      149.17      187.36     35.47 o 
  -7   3  17      180.57      182.52     31.88 o 
  -6   3  17       30.68       28.41     18.10 o 
  -5   3  17      177.66      212.08     21.14 o 
  -4   3  17     1934.48     1736.99    210.57 o 
  -3   3  17      257.57      297.20     17.78 o 
  -2   3  17       23.88       16.86     10.53 o 
  -1   3  17       39.44       36.41     15.05 o 
   0   3  17        6.64        9.49      9.93 o 
   1   3  17        2.12       -2.64      8.72 o 
   2   3  17      135.01      162.48     12.95 o 
   3   3  17      423.24      426.37     25.35 o 
   4   3  17       31.45       27.13     13.33 o 
   5   3  17        1.38       -3.45     13.72 o 
   6   3  17       34.48       53.56     18.65 o 
   7   3  17        6.09      -13.19     28.48 o 
  -8   4  17       66.10       96.73     37.50 o 
  -7   4  17        7.43        3.57     21.03 o 
  -6   4  17       21.61        4.92     18.21 o 
  -5   4  17        3.92       13.50     17.08 o 
  -4   4  17       28.26       20.59     20.19 o 
  -3   4  17     1095.90     1066.19     60.97 o 
  -2   4  17      625.09      600.36     27.58 o 
  -1   4  17      225.44      275.64     18.72 o 
   0   4  17        6.46        6.66      8.92 o 
   1   4  17        9.03       13.61      9.42 o 
   2   4  17       73.00       57.74     11.99 o 
   3   4  17      230.60      267.71     17.85 o 
   4   4  17       69.79       61.60     14.74 o 
   5   4  17       39.13       55.73     15.56 o 
   6   4  17       12.63       15.68     17.69 o 
   7   4  17        4.23      -16.54     29.39 o 
  -8   5  17      153.81      186.28     33.83 o 
  -7   5  17       22.92       38.34     21.16 o 
  -6   5  17      597.45      629.42     44.30 o 
  -5   5  17        3.80       -4.30     17.43 o 
  -4   5  17       48.51       23.60     17.35 o 
  -3   5  17        0.06       11.42     14.83 o 
  -2   5  17      159.86      177.41     18.45 o 
  -1   5  17      726.83      819.85     51.83 o 
   0   5  17      101.95      125.65     16.23 o 
   1   5  17      139.91      142.74     21.57 o 
   2   5  17        4.17       -8.97     11.35 o 
   3   5  17       12.23       -5.54     12.83 o 
   4   5  17       12.52       31.35     14.17 o 
   5   5  17       10.22       11.20     14.45 o 
   6   5  17        0.02      -16.67     16.67 o 
  -7   6  17       12.23       -7.94     20.57 o 
  -6   6  17      218.24      233.93     25.31 o 
  -5   6  17       40.01       16.41     17.96 o 
  -4   6  17      388.60      407.17     28.02 o 
  -3   6  17      186.92      201.73     20.62 o 
  -2   6  17       64.86       48.56     15.73 o 
  -1   6  17      426.58      393.07    168.77 o 
   0   6  17       54.13       50.14     16.73 o 
   1   6  17       64.41       74.69     13.00 o 
   2   6  17      169.62      192.92     15.56 o 
   3   6  17       59.19       55.03     13.31 o 
   4   6  17       11.55       -1.05     12.63 o 
   5   6  17       59.00       80.14     16.27 o 
   6   6  17       12.18       22.27     15.86 o 
  -7   7  17        1.48       22.66     25.20 o 
  -6   7  17       37.23       57.18     30.51 o 
  -5   7  17        6.14       34.22     21.68 o 
  -4   7  17      991.78     1032.94     56.59 o 
  -3   7  17       27.26        5.87     19.15 o 
  -2   7  17       55.73       49.77     21.52 o 
  -1   7  17      160.78      159.71     24.69 o 
   0   7  17        0.31       13.26     13.10 o 
   1   7  17       15.51       -6.69     13.67 o 
   2   7  17       85.01      106.59     18.42 o 
   3   7  17       43.29       25.70     15.19 o 
   4   7  17        0.06      -13.94     15.56 o 
   5   7  17        5.01      -13.50     20.29 o 
  -7   8  17       13.47       -2.35     24.98 o 
  -6   8  17        1.65       -1.89     32.16 o 
  -5   8  17        1.86       18.92     24.89 o 
  -4   8  17        2.68        2.70     21.57 o 
  -3   8  17       10.57      -10.68     19.69 o 
  -2   8  17      349.58      286.29     70.07 o 
  -1   8  17        2.10      -10.26     20.12 o 
   0   8  17        6.50       41.14     21.18 o 
   1   8  17      175.70      198.89     20.15 o 
   2   8  17        6.10        7.85     16.26 o 
   3   8  17        0.79      -11.32     15.53 o 
   4   8  17       23.72       43.34     16.96 o 
   5   8  17        0.09      -13.97     17.44 o 
  -6   9  17      116.35       99.14     30.34 o 
  -5   9  17        7.45       -2.34     23.70 o 
  -4   9  17        9.32       15.64     22.69 o 
  -3   9  17        0.09      -10.54     23.14 o 
  -2   9  17       49.83       46.96     54.54 o 
  -1   9  17        2.08       -3.31     21.46 o 
   0   9  17       92.53       55.32     24.41 o 
   1   9  17        0.37        1.79     21.62 o 
   2   9  17       20.50       23.01     24.30 o 
   3   9  17       12.19      -17.40     21.81 o 
   4   9  17        0.01        9.22     31.74 o 
  -5  10  17       14.41       -5.13     22.73 o 
  -4  10  17       67.34       24.91     25.48 o 
  -3  10  17       20.31       -3.64     24.18 o 
  -2  10  17       42.41       27.11     24.80 o 
  -1  10  17       18.34       46.53     24.19 o 
   0  10  17      117.15       97.28     62.42 o 
   1  10  17       49.92       30.64     24.12 o 
   2  10  17       20.22        4.46     21.62 o 
   3  10  17        9.32       12.90     24.86 o 
  -4  11  17       57.24       92.43     29.21 o 
  -3  11  17       24.09      -19.33     23.84 o 
  -2  11  17        6.61      -31.02     31.02 o 
  -1  11  17       18.55       18.37     24.96 o 
   0  11  17       21.55       29.68     25.55 o 
   1  11  17       13.30       27.12     24.68 o 
   2  11  17        9.12       41.36     24.87 o 
  -2  12  17       43.39       -4.30     25.40 o 
  -1  12  17        6.55      -16.73     25.46 o 
   0  12  17        7.94       24.07     27.32 o 
  -8   0  18      375.18      402.60     62.31 o 
  -6   0  18      123.45      115.44     38.39 o 
  -4   0  18      443.57      499.69     39.55 o 
  -2   0  18      184.70      190.84     22.54 o 
   0   0  18       85.93       96.46     14.98 o 
   2   0  18      352.57      351.55     28.37 o 
   4   0  18       48.85       94.94     24.14 o 
   6   0  18        0.19       35.92     25.46 o 
  -8   1  18       68.83       41.91     28.65 o 
  -7   1  18      232.67      247.02     34.51 o 
  -6   1  18      105.82      174.82     38.52 o 
  -5   1  18      187.43      215.87     21.88 o 
  -4   1  18       49.38       39.44     12.04 o 
  -3   1  18     1076.02     1077.74     36.24 o 
  -2   1  18       69.95       60.08     12.92 o 
  -1   1  18      709.96      737.44     28.69 o 
   0   1  18        7.88       20.33      9.09 o 
   1   1  18       19.88       20.72     10.93 o 
   2   1  18       12.41       17.55     10.52 o 
   3   1  18      173.58      203.15     14.99 o 
   4   1  18        0.43        2.27     13.44 o 
   5   1  18       92.49      123.49     19.67 o 
   6   1  18       17.86       47.08     19.42 o 
   7   1  18       15.07       27.84     28.27 o 
  -8   2  18        1.76      -16.77     26.26 o 
  -7   2  18       18.82       41.41     27.47 o 
  -6   2  18       37.89       59.69     29.41 o 
  -5   2  18       26.48       20.71     17.22 o 
  -4   2  18      259.14      208.29     16.59 o 
  -3   2  18        1.29       -4.10     11.13 o 
  -2   2  18      141.31      127.85     14.06 o 
  -1   2  18      225.33      220.36     16.35 o 
   0   2  18      612.19      573.83     23.57 o 
   1   2  18       79.01       73.30     10.83 o 
   2   2  18        2.30        6.79      9.95 o 
   3   2  18       84.28       70.50     14.78 o 
   4   2  18        1.08        3.31     12.88 o 
   5   2  18        7.23        2.23     16.40 o 
   6   2  18       70.00       74.75     19.59 o 
   7   2  18        1.85       -5.08     28.63 o 
  -8   3  18      126.30      118.61     33.01 o 
  -7   3  18      147.14      146.84     30.74 o 
  -6   3  18        0.56       22.60     18.27 o 
  -5   3  18      234.36      233.39     23.28 o 
  -4   3  18       28.59       32.69     15.14 o 
  -3   3  18       98.51      111.72     14.07 o 
  -2   3  18      291.19      251.64     17.32 o 
  -1   3  18      168.94      177.61     17.54 o 
   0   3  18       67.75       77.84     11.42 o 
   1   3  18      164.37      168.63     12.46 o 
   2   3  18        0.01        4.40     11.00 o 
   3   3  18       21.22       25.85     13.23 o 
   4   3  18       40.10       54.51     14.53 o 
   5   3  18        2.41       -8.13     14.53 o 
   6   3  18       26.83       26.96     18.11 o 
  -8   4  18       49.95       40.80     30.33 o 
  -7   4  18       19.58       12.33     24.07 o 
  -6   4  18       80.71      110.76     21.75 o 
  -5   4  18       10.81       27.35     16.75 o 
  -4   4  18       38.19       44.29     16.69 o 
  -3   4  18       97.51      119.40     21.73 o 
  -2   4  18       40.21       24.06     11.45 o 
  -1   4  18        3.54       19.19     13.91 o 
   0   4  18        1.14       -9.36     14.32 o 
   1   4  18       19.17        8.18     10.48 o 
   2   4  18      161.43      136.18     14.05 o 
   3   4  18      164.33      188.05     20.02 o 
   4   4  18       60.12       56.47     15.02 o 
   5   4  18        0.51       -5.00     14.30 o 
   6   4  18        0.07       -8.53     18.16 o 
  -8   5  18      185.82      200.60     36.74 o 
  -7   5  18      181.68      189.80     25.66 o 
  -6   5  18      193.53      171.53     23.01 o 
  -5   5  18       72.39       84.32     20.30 o 
  -4   5  18      101.07       81.39     19.22 o 
  -3   5  18      671.27      775.02     64.58 o 
  -2   5  18      198.93      191.62     20.52 o 
  -1   5  18      541.96      540.12    119.50 o 
   0   5  18       44.34       35.39     15.23 o 
   1   5  18        0.79      -10.68     12.08 o 
   2   5  18        0.74       18.13     12.50 o 
   3   5  18        1.11      -12.28     12.28 o 
   4   5  18       77.11       67.39     14.69 o 
   5   5  18       10.44        2.37     15.41 o 
   6   5  18        2.14       -6.84     19.46 o 
  -7   6  18       78.15       91.55     24.40 o 
  -6   6  18       11.10       28.89     20.59 o 
  -5   6  18       15.40       13.33     20.19 o 
  -4   6  18        6.36        7.19     17.03 o 
  -3   6  18       32.94       36.03     16.87 o 
  -2   6  18        0.12      -18.39     34.70 o 
  -1   6  18      338.24      359.34     65.36 o 
   0   6  18      120.11      101.03     39.90 o 
   1   6  18       50.31       35.41     15.48 o 
   2   6  18       30.82       21.82     12.43 o 
   3   6  18        6.93        8.15     12.73 o 
   4   6  18        5.53       19.80     14.35 o 
   5   6  18       65.59       60.35     16.27 o 
   6   6  18       24.08       51.87     37.12 o 
  -7   7  18       28.65       -8.77     26.52 o 
  -6   7  18      193.93      191.75     29.35 o 
  -5   7  18      572.91      637.73     61.05 o 
  -4   7  18      193.92      198.53     44.12 o 
  -3   7  18       69.57       66.85     24.43 o 
  -2   7  18        7.40       -2.16     21.64 o 
  -1   7  18      106.37      100.03     23.53 o 
   0   7  18       13.84       33.57     22.08 o 
   1   7  18      232.31      232.98     20.98 o 
   2   7  18       18.61       27.20     16.86 o 
   3   7  18       15.03       -4.96     14.76 o 
   4   7  18       29.05       26.26     16.76 o 
   5   7  18       44.30       48.96     17.47 o 
  -6   8  18        9.96       -0.27     25.34 o 
  -5   8  18       41.68       14.55     27.08 o 
  -4   8  18        6.21        7.39     22.36 o 
  -3   8  18      220.89      179.83     73.62 o 
  -2   8  18        0.19      -10.71     21.75 o 
  -1   8  18       78.13       45.82     24.36 o 
   0   8  18       26.71       28.36     22.51 o 
   1   8  18       36.96      -14.89     20.82 o 
   2   8  18       11.78       33.96     17.65 o 
   3   8  18       33.83       28.11     16.20 o 
   4   8  18        3.24       10.59     17.18 o 
   5   8  18        3.15      -19.86     25.89 o 
  -6   9  18       30.03       16.54     27.48 o 
  -5   9  18        6.13       42.01     27.82 o 
  -4   9  18      143.70      120.67     28.74 o 
  -3   9  18      107.69       68.79     26.95 o 
  -2   9  18       61.92       46.80     23.46 o 
  -1   9  18      120.27      140.99     99.54 o 
   0   9  18        4.08       13.13     22.41 o 
   1   9  18        7.43       17.96     35.21 o 
   2   9  18       20.16       23.08     24.14 o 
   3   9  18        0.16       -6.14     25.20 o 
   4   9  18        3.07        5.86     27.33 o 
  -5  10  18        1.11       -2.98     24.58 o 
  -4  10  18        0.28       -8.57     28.47 o 
  -3  10  18       11.90       -2.36     24.72 o 
  -2  10  18        0.55       -6.52     24.25 o 
  -1  10  18       47.62       39.96     23.76 o 
   0  10  18       11.15        0.53     23.21 o 
   1  10  18       78.65       43.20     25.34 o 
   2  10  18        4.78        7.19     25.02 o 
   3  10  18        0.69       -1.50     24.81 o 
  -3  11  18       25.57      -21.23     26.07 o 
  -2  11  18        1.70       10.99     24.91 o 
  -1  11  18       50.68       50.56     27.62 o 
   0  11  18      116.16       70.80     28.02 o 
   1  11  18        2.00      -10.25     24.91 o 
   2  11  18        0.96      -11.51     29.24 o 
  -7   0  19      302.43      259.91     53.66 o 
  -5   0  19       78.32       47.22     22.04 o 
  -3   0  19      358.65      352.44     29.29 o 
  -1   0  19      752.36      625.66    143.14 o 
   1   0  19       75.00       56.01     20.66 o 
   3   0  19        2.20      -10.13     15.91 o 
   5   0  19        0.35      -10.73     26.19 o 
  -8   1  19       11.29      -46.18     49.19 o 
  -7   1  19      138.13      135.15     42.59 o 
  -6   1  19      102.89       85.82     26.82 o 
  -5   1  19       11.98        1.48     17.29 o 
  -4   1  19      286.12      335.55     20.55 o 
  -3   1  19      130.19      126.44     14.84 o 
  -2   1  19       10.35       24.65     12.11 o 
  -1   1  19      495.18      530.31     28.79 o 
   0   1  19       91.36       95.18     13.26 o 
   1   1  19       69.54       66.32     11.67 o 
   2   1  19       12.29       14.44     10.96 o 
   3   1  19       10.30       28.38     11.64 o 
   4   1  19        1.31        0.87     13.66 o 
   5   1  19        0.17      -11.94     16.62 o 
   6   1  19        3.85       16.67     18.65 o 
  -8   2  19       11.45       16.68     32.00 o 
  -7   2  19      267.88      233.27     34.08 o 
  -6   2  19       85.08       61.17     20.20 o 
  -5   2  19      265.49      238.58     23.80 o 
  -4   2  19       25.75       13.68     15.00 o 
  -3   2  19        2.89       -2.28     11.40 o 
  -2   2  19        9.39       13.71     12.63 o 
  -1   2  19        0.17       -8.20     11.73 o 
   0   2  19       58.37       48.88     11.42 o 
   1   2  19        8.58       23.88     10.43 o 
   2   2  19        0.11       11.75     10.44 o 
   3   2  19       37.46       13.69     13.22 o 
   4   2  19      128.95      123.49     16.30 o 
   5   2  19        0.24       12.63     18.89 o 
   6   2  19       25.86       11.41     19.50 o 
  -8   3  19       23.93        6.12     31.36 o 
  -7   3  19        1.41       13.08     26.51 o 
  -6   3  19      429.79      439.00     38.19 o 
  -5   3  19      191.21      163.33     21.17 o 
  -4   3  19       12.06       -6.82     16.75 o 
  -3   3  19      453.61      473.16     23.64 o 
  -2   3  19       93.37       79.67     13.81 o 
  -1   3  19       10.06       26.05     12.34 o 
   0   3  19      174.25      179.46     14.80 o 
   1   3  19       59.43       48.79     11.22 o 
   2   3  19       24.57        8.55     12.09 o 
   3   3  19      120.89       79.15     22.88 o 
   4   3  19        6.93        2.63     14.19 o 
   5   3  19        2.30      -15.62     15.62 o 
   6   3  19        1.69       21.52     19.27 o 
  -8   4  19      111.83      138.73     35.85 o 
  -7   4  19       96.80       78.53     28.66 o 
  -6   4  19       10.11       21.26     20.23 o 
  -5   4  19       19.71       19.93     16.92 o 
  -4   4  19       15.41       15.81     17.18 o 
  -3   4  19      201.55      220.22     23.68 o 
  -2   4  19       63.65       71.77     17.64 o 
  -1   4  19        1.25       -7.04     11.75 o 
   0   4  19        4.32        1.14     13.92 o 
   1   4  19      324.62      300.15     23.10 o 
   2   4  19        0.67       -6.53     11.59 o 
   3   4  19       69.50       70.89     14.30 o 
   4   4  19       72.89       69.71     15.28 o 
   5   4  19        6.23       -1.24     15.91 o 
   6   4  19        7.97       -7.89     17.79 o 
  -7   5  19      112.41      109.76     25.21 o 
  -6   5  19        4.92       40.45     20.05 o 
  -5   5  19      133.37      160.54     22.94 o 
  -4   5  19      367.11      357.54     40.30 o 
  -3   5  19       27.51       20.34     17.13 o 
  -2   5  19        6.24       10.30     14.66 o 
  -1   5  19      265.09      264.38     25.79 o 
   0   5  19       45.69       45.85     13.02 o 
   1   5  19      103.65      118.03     15.31 o 
   2   5  19        4.75        7.92     12.84 o 
   3   5  19       10.77       29.05     13.49 o 
   4   5  19       50.03       59.25     16.18 o 
   5   5  19        8.78       38.63     16.08 o 
   6   5  19        5.83        6.80     27.04 o 
  -7   6  19       79.72       78.39     24.68 o 
  -6   6  19      138.46      145.47     24.13 o 
  -5   6  19       96.17       91.53     23.03 o 
  -4   6  19        7.12       15.06     18.85 o 
  -3   6  19       13.16       -3.30     22.08 o 
  -2   6  19        0.57      -21.36     21.36 o 
  -1   6  19      189.52      147.51     92.18 o 
   0   6  19       13.58        0.28     20.30 o 
   1   6  19       22.52       25.02     16.32 o 
   2   6  19       48.66       66.71     18.39 o 
   3   6  19        4.31        3.59     14.83 o 
   4   6  19        0.15        7.00     15.24 o 
   5   6  19        2.56       20.93     19.16 o 
  -7   7  19       35.38      -39.92     39.92 o 
  -6   7  19       29.50       25.12     25.14 o 
  -5   7  19      215.18      204.08     61.41 o 
  -4   7  19       38.26       78.50     23.67 o 
  -3   7  19      100.74       53.40     25.14 o 
  -2   7  19       40.13       24.41     22.62 o 
  -1   7  19      401.40      278.68    157.06 o 
   0   7  19      250.53      210.45    115.83 o 
   1   7  19       26.07       47.88     17.76 o 
   2   7  19        7.69       22.63     16.77 o 
   3   7  19       53.42        7.81     16.13 o 
   4   7  19        7.42      -16.18     16.18 o 
   5   7  19       32.92        1.89     40.93 o 
  -6   8  19       11.65       41.94     29.87 o 
  -5   8  19       91.04       68.43     59.50 o 
  -4   8  19       17.32        9.18     26.23 o 
  -3   8  19        1.26       15.21     24.79 o 
  -2   8  19       32.51       28.65     23.22 o 
  -1   8  19        0.33       -5.97     22.80 o 
   0   8  19       57.60       34.78     24.62 o 
   1   8  19       11.36       27.20     21.28 o 
   2   8  19       38.63       25.50     24.56 o 
   3   8  19       26.30        0.29     18.51 o 
   4   8  19        5.22      -13.26     17.74 o 
  -5   9  19       45.37       46.36     35.34 o 
  -4   9  19      134.88      118.34     29.76 o 
  -3   9  19      173.43      118.82     29.04 o 
  -2   9  19        4.55       -3.70     23.46 o 
  -1   9  19       48.17       47.68     25.59 o 
   0   9  19        3.24      -14.63     23.91 o 
   1   9  19       85.14       89.04     27.40 o 
   2   9  19       73.99       20.96     38.65 o 
   3   9  19        0.37       -7.76     26.61 o 
  -4  10  19       12.09       20.80     27.14 o 
  -3  10  19       20.35        5.40     24.71 o 
  -2  10  19       14.68       15.38     24.35 o 
  -1  10  19       42.22       74.54     27.12 o 
   0  10  19       27.99       37.86     30.38 o 
   1  10  19       35.51        7.50     25.84 o 
   2  10  19        9.40       -6.09     25.13 o 
  -2  11  19        0.10       27.16     28.59 o 
  -1  11  19       60.26       95.17     54.03 o 
   0  11  19       50.62       35.10     27.80 o 
   1  11  19       21.27        2.81     26.61 o 
  -8   0  20        3.64      -42.97     43.73 o 
  -6   0  20       61.01       79.33     40.93 o 
  -4   0  20      413.62      443.29     57.87 o 
  -2   0  20       22.04       15.47     18.99 o 
   0   0  20      323.66      292.51     33.57 o 
   2   0  20      116.79      153.11     47.70 o 
   4   0  20       25.12       53.14     23.55 o 
   6   0  20       28.79       25.24     27.54 o 
  -8   1  20       19.62       13.84     29.02 o 
  -7   1  20        1.82       22.20     27.23 o 
  -6   1  20       34.29       22.87     25.59 o 
  -5   1  20       84.40       63.85     18.14 o 
  -4   1  20        8.67        3.05     13.02 o 
  -3   1  20        6.17       21.58     12.82 o 
  -2   1  20      205.50      206.30     17.41 o 
  -1   1  20      313.21      318.50     29.79 o 
   0   1  20        3.74       21.13     11.62 o 
   1   1  20       31.77       24.61     10.99 o 
   2   1  20        1.16        8.35     11.13 o 
   3   1  20       17.14        9.90     13.38 o 
   4   1  20       79.59       68.17     17.65 o 
   5   1  20        1.40       -5.22     16.49 o 
   6   1  20       15.23       14.97     19.30 o 
  -8   2  20      211.70      170.55     55.69 o 
  -7   2  20       59.83       80.62     31.67 o 
  -6   2  20      556.88      523.72     44.14 o 
  -5   2  20        0.82      -11.21     17.69 o 
  -4   2  20        4.35      -17.01     17.01 o 
  -3   2  20        5.01      -12.36     12.36 o 
  -2   2  20      220.12      288.25     19.66 o 
  -1   2  20       16.38       38.70     13.78 o 
   0   2  20      242.25      295.27     18.93 o 
   1   2  20       40.17       35.49     11.39 o 
   2   2  20        1.45       -3.72     12.04 o 
   3   2  20        1.21       -0.26     13.66 o 
   4   2  20       62.42       21.52     18.85 o 
   5   2  20        0.15       14.18     18.09 o 
   6   2  20       19.34       35.43     19.38 o 
  -8   3  20       35.29       51.93     33.34 o 
  -7   3  20        1.38       41.55     31.42 o 
  -6   3  20       84.63      116.53     22.41 o 
  -5   3  20        8.09       17.07     17.47 o 
  -4   3  20       19.82        1.91     16.01 o 
  -3   3  20      269.66      249.61     44.63 o 
  -2   3  20        0.21       -5.66     12.57 o 
  -1   3  20      163.83      193.94     17.14 o 
   0   3  20      245.08      242.41     21.56 o 
   1   3  20        1.04       13.44     10.98 o 
   2   3  20        0.52      -10.76     11.94 o 
   3   3  20      162.31      184.08     32.01 o 
   4   3  20        9.88       27.57     15.29 o 
   5   3  20        6.40       -2.05     17.64 o 
   6   3  20       28.74       -8.96     25.07 o 
  -7   4  20        4.71      -18.63     29.37 o 
  -6   4  20      169.16      199.57     25.12 o 
  -5   4  20        0.70       12.55     24.49 o 
  -4   4  20      350.44      347.62     55.76 o 
  -3   4  20       61.47       57.21     19.48 o 
  -2   4  20      224.47      205.34     22.04 o 
  -1   4  20       50.08       40.93     12.70 o 
   0   4  20      134.42      147.79     14.78 o 
   1   4  20      117.07       99.51     17.99 o 
   2   4  20       64.12       74.32     14.66 o 
   3   4  20        8.80       28.89     14.81 o 
   4   4  20        2.17       10.03     14.80 o 
   5   4  20       31.39       35.64     18.73 o 
  -7   5  20       49.00       10.97     27.62 o 
  -6   5  20        2.84        9.29     20.79 o 
  -5   5  20      106.09       82.96     20.72 o 
  -4   5  20        7.83       24.60     19.17 o 
  -3   5  20        3.32        5.84     17.80 o 
  -2   5  20        1.23       -5.25     32.74 o 
  -1   5  20       50.83       68.70     24.02 o 
   0   5  20        1.39      -12.85     13.06 o 
   1   5  20       87.73       62.68     14.64 o 
   2   5  20        0.39        7.87     13.40 o 
   3   5  20        2.45      -13.65     13.65 o 
   4   5  20       38.13       40.50     17.42 o 
   5   5  20       24.32       24.98     16.65 o 
  -7   6  20      144.17      137.21     32.83 o 
  -6   6  20      236.03      207.81     53.91 o 
  -5   6  20        0.93       25.97     25.51 o 
  -4   6  20      126.09       98.94     73.23 o 
  -3   6  20       77.37       79.00     26.21 o 
  -2   6  20        1.84      -22.50     22.50 o 
  -1   6  20      236.32      236.46     51.11 o 
   0   6  20      156.69      161.93     28.06 o 
   1   6  20        2.71       -3.12     16.32 o 
   2   6  20       41.59       68.22     16.02 o 
   3   6  20       70.01       84.02     18.14 o 
   4   6  20        3.34      -16.61     16.61 o 
   5   6  20        1.44      -11.63     26.57 o 
  -6   7  20        1.61       -4.63     26.49 o 
  -5   7  20      141.92      164.35     32.31 o 
  -4   7  20       17.05       35.22     25.91 o 
  -3   7  20       60.03       45.92     45.64 o 
  -2   7  20       18.45       24.23     31.65 o 
  -1   7  20        1.71       20.06     23.39 o 
   0   7  20       23.32       23.90     20.93 o 
   1   7  20       42.01       42.68     17.27 o 
   2   7  20       12.60       -6.13     17.69 o 
   3   7  20       11.57        3.85     16.39 o 
   4   7  20        3.30      -15.93     15.93 o 
  -6   8  20       54.04       61.79     30.90 o 
  -5   8  20      206.68      177.56     31.36 o 
  -4   8  20      148.94      122.41     28.78 o 
  -3   8  20      108.87       89.34     43.99 o 
  -2   8  20       28.48       40.37     26.82 o 
  -1   8  20       38.88       24.68     38.65 o 
   0   8  20       14.71       10.85     23.42 o 
   1   8  20        9.86      -14.32     24.03 o 
   2   8  20       42.61       75.71     27.29 o 
   3   8  20       11.86        8.89     27.48 o 
   4   8  20        0.06       10.76     25.61 o 
  -5   9  20        2.64       28.08     29.87 o 
  -4   9  20       28.25       22.28     36.74 o 
  -3   9  20       45.30       32.55     53.26 o 
  -2   9  20        2.33        6.96     25.23 o 
  -1   9  20       10.34        0.45     24.96 o 
   0   9  20       11.44       -4.79     25.15 o 
   1   9  20        3.89        6.17     27.08 o 
   2   9  20       49.99       11.45     23.49 o 
   3   9  20        4.02       -9.35     26.21 o 
  -3  10  20        0.62        9.51     27.04 o 
  -2  10  20       35.78       51.52     28.68 o 
  -1  10  20        6.56      -23.10     24.81 o 
   0  10  20       17.02       15.60     26.02 o 
   1  10  20       11.79       -9.99     26.82 o 
   2  10  20       17.08       15.94     35.34 o 
  -7   0  21       51.78       62.80     46.27 o 
  -5   0  21      297.36      378.67     54.93 o 
  -3   0  21       37.16       60.04     21.68 o 
  -1   0  21       74.07       53.78     30.77 o 
   1   0  21      129.25      116.37     19.33 o 
   3   0  21        7.21        0.84     22.26 o 
   5   0  21        9.58        3.00     26.40 o 
  -8   1  21      105.85       94.85     41.70 o 
  -7   1  21       97.80       77.45     32.00 o 
  -6   1  21       79.58       83.12     48.18 o 
  -5   1  21        1.59      -14.68     17.17 o 
  -4   1  21       92.43       64.44     19.49 o 
  -3   1  21       61.99       73.72     15.36 o 
  -2   1  21       30.48        7.03     18.26 o 
  -1   1  21      391.89      377.32     57.23 o 
   0   1  21        3.20       -9.48     12.51 o 
   1   1  21       11.60        8.64     11.11 o 
   2   1  21        0.05      -11.33     11.33 o 
   3   1  21        1.08        0.03     14.36 o 
   4   1  21       34.94        3.96     21.13 o 
   5   1  21        2.87       14.94     19.95 o 
   6   1  21        0.11      -15.17     26.94 o 
  -7   2  21       21.20      -11.45     27.29 o 
  -6   2  21        0.30      -12.42     26.82 o 
  -5   2  21        5.47        9.85     18.39 o 
  -4   2  21       24.91        9.51     19.14 o 
  -3   2  21      704.53      796.76     41.29 o 
  -2   2  21      109.97       95.65     15.49 o 
  -1   2  21      115.76      127.50     31.01 o 
   0   2  21        1.06       -8.21     12.94 o 
   1   2  21        8.84       10.94     11.44 o 
   2   2  21        3.86        0.73     13.78 o 
   3   2  21      210.68      186.78     17.91 o 
   4   2  21       13.40        4.03     17.30 o 
   5   2  21       17.96       26.55     18.63 o 
  -7   3  21        0.06      -26.64     27.93 o 
  -6   3  21      318.08      288.29     46.06 o 
  -5   3  21        2.46       16.46     19.10 o 
  -4   3  21       80.03       66.41     19.73 o 
  -3   3  21      262.42      212.88     54.54 o 
  -2   3  21        1.06       -3.97     13.53 o 
  -1   3  21        0.09      -12.54     12.54 o 
   0   3  21       76.34       81.35     15.32 o 
   1   3  21       50.49       57.97     13.36 o 
   2   3  21        4.32       -8.29     14.73 o 
   3   3  21       21.98       10.70     14.16 o 
   4   3  21       11.56       21.03     15.82 o 
   5   3  21        8.65       -1.13     28.98 o 
  -7   4  21       24.45       35.30     30.76 o 
  -6   4  21      235.63      232.48     31.03 o 
  -5   4  21      117.34       91.59     25.78 o 
  -4   4  21       10.40      -17.25     17.25 o 
  -3   4  21       53.31       61.34     18.75 o 
  -2   4  21        4.42        6.41     16.72 o 
  -1   4  21       13.77       10.77     27.17 o 
   0   4  21        2.47        8.22     17.64 o 
   1   4  21      231.73      268.02     22.85 o 
   2   4  21       48.95       35.22     14.32 o 
   3   4  21       14.59       20.31     14.53 o 
   4   4  21       45.41       19.68     22.18 o 
   5   4  21       26.63       66.45     19.85 o 
  -7   5  21       51.64       80.49     33.81 o 
  -6   5  21        5.45      -21.47     21.47 o 
  -5   5  21        8.48       -6.13     20.59 o 
  -4   5  21      215.51      199.90     37.47 o 
  -3   5  21        4.98       14.69     17.73 o 
  -2   5  21       32.37       34.22     38.90 o 
  -1   5  21        0.58        0.39     21.49 o 
   0   5  21       38.80       17.76     31.27 o 
   1   5  21       83.15       65.23     23.53 o 
   2   5  21        0.16       -1.33     14.23 o 
   3   5  21       12.23        3.32     14.39 o 
   4   5  21        0.11        0.88     21.04 o 
   5   5  21        4.55      -21.87     47.03 o 
  -6   6  21        0.98      -32.54     32.54 o 
  -5   6  21        0.59       -7.89     33.43 o 
  -4   6  21       66.71       34.66     32.67 o 
  -3   6  21      103.25      126.75     27.00 o 
  -2   6  21       33.54       72.23     40.04 o 
  -1   6  21        0.85      -19.58     23.60 o 
   0   6  21       10.03       13.21     21.68 o 
   1   6  21        5.93       33.73     16.66 o 
   2   6  21        3.71       13.42     16.54 o 
   3   6  21       19.13        4.06     17.42 o 
   4   6  21       12.16        3.50     17.29 o 
  -6   7  21       18.01       25.84     36.10 o 
  -5   7  21       26.43       40.70     28.03 o 
  -4   7  21        4.33      -25.64     25.88 o 
  -3   7  21        2.00       19.58     32.54 o 
  -2   7  21        2.47       -6.77     25.19 o 
  -1   7  21       44.11       41.69     55.17 o 
   0   7  21       44.22       -6.64     24.53 o 
   1   7  21        0.88        7.53     17.31 o 
   2   7  21       73.34       56.08     19.59 o 
   3   7  21       12.44       -0.41     17.53 o 
   4   7  21       23.07       -5.65     25.66 o 
  -5   8  21       19.20        9.02     27.68 o 
  -4   8  21       25.79       32.32     27.03 o 
  -3   8  21       72.88       33.31     27.69 o 
  -2   8  21        5.65       19.05     26.12 o 
  -1   8  21       35.56       30.02     30.64 o 
   0   8  21       45.47       23.37     24.94 o 
   1   8  21        5.47      -12.51     24.85 o 
   2   8  21       22.39      -21.34     41.19 o 
   3   8  21        1.93      -17.70     26.52 o 
  -4   9  21      121.14      130.94     42.08 o 
  -3   9  21       59.19       59.20     50.21 o 
  -2   9  21        0.36      -12.31     26.86 o 
  -1   9  21        6.61       28.58     24.98 o 
   0   9  21        0.12       12.16     26.31 o 
   1   9  21        9.36       33.48     27.81 o 
   2   9  21       24.02       -4.56     32.67 o 
  -3  10  21        4.04      -21.81     27.57 o 
  -2  10  21       87.18       61.78     37.63 o 
  -1  10  21        6.55        0.75     25.84 o 
   0  10  21        9.53       24.94     27.60 o 
  -6   0  22       90.69      139.08     48.05 o 
  -4   0  22       10.14       -9.99     22.31 o 
  -2   0  22       47.19       48.22     31.53 o 
   0   0  22      543.40      539.05     53.42 o 
   2   0  22       11.53        4.60     24.20 o 
   4   0  22        0.41      -24.12     24.12 o 
  -7   1  22      143.21       93.58     33.82 o 
  -6   1  22        7.54      -20.36     27.08 o 
  -5   1  22      272.90      160.53     56.71 o 
  -4   1  22        3.20      -10.06     17.04 o 
  -3   1  22       91.91       73.93     23.12 o 
  -2   1  22       67.69       67.71     15.51 o 
  -1   1  22       72.78       56.66     19.34 o 
   0   1  22       69.56       49.41     16.04 o 
   1   1  22        0.24        3.15     11.96 o 
   2   1  22       17.16        6.75     13.75 o 
   3   1  22        3.24       -8.71     14.41 o 
   4   1  22       50.56       57.26     18.57 o 
   5   1  22        4.24       -3.98     18.88 o 
  -7   2  22       16.63      -16.95     31.42 o 
  -6   2  22       17.73      -28.30     28.30 o 
  -5   2  22       45.41       30.73     22.00 o 
  -4   2  22       50.23       66.10     21.21 o 
  -3   2  22        1.75       25.03     18.26 o 
  -2   2  22        5.68      -10.18     14.10 o 
  -1   2  22        2.08       20.68     14.06 o 
   0   2  22        5.16      -13.51     13.73 o 
   1   2  22        2.57       -5.17     12.81 o 
   2   2  22       15.90       17.22     13.66 o 
   3   2  22       13.87       21.72     15.16 o 
   4   2  22       45.46        3.15     21.72 o 
   5   2  22        9.84        9.12     20.22 o 
  -7   3  22       38.36       31.17     30.41 o 
  -6   3  22       55.25       81.32     57.33 o 
  -5   3  22       15.49      -15.68     17.49 o 
  -4   3  22       37.24       53.97     21.59 o 
  -3   3  22      455.75      445.67    100.65 o 
  -2   3  22       65.34       51.36     18.77 o 
  -1   3  22      120.06      112.65     16.97 o 
   0   3  22        9.43        0.75     23.05 o 
   1   3  22        4.19       24.39     15.15 o 
   2   3  22        3.24        5.04     13.95 o 
   3   3  22       48.81       61.28     15.56 o 
   4   3  22        6.76       -1.79     17.82 o 
   5   3  22        0.08        6.61     19.42 o 
  -7   4  22      141.11       64.55     31.31 o 
  -6   4  22        1.64        3.92     22.65 o 
  -5   4  22       34.57       47.02     22.30 o 
  -4   4  22       24.21       29.60     19.38 o 
  -3   4  22        0.20      -18.31     18.31 o 
  -2   4  22       12.88        5.98     18.37 o 
  -1   4  22      230.59      197.60     30.52 o 
   0   4  22       36.54       44.30     18.42 o 
   1   4  22       93.83       85.12     17.21 o 
   2   4  22       11.07        9.17     15.18 o 
   3   4  22        2.50      -15.13     15.45 o 
   4   4  22        7.12        0.77     15.86 o 
   5   4  22       22.85       73.43     44.62 o 
  -6   5  22       44.95       33.81     23.74 o 
  -5   5  22      345.54      321.24     30.77 o 
  -4   5  22        0.91       -5.24     20.48 o 
  -3   5  22       36.39       41.53     26.37 o 
  -2   5  22        3.05       29.54     23.01 o 
  -1   5  22        2.08       -1.58     24.43 o 
   0   5  22       96.59      100.31     26.70 o 
   1   5  22       78.38      117.11     32.88 o 
   2   5  22       33.94       33.46     17.60 o 
   3   5  22        6.48        4.38     16.53 o 
   4   5  22        0.71       13.89     17.75 o 
  -6   6  22       40.76       41.63     29.93 o 
  -5   6  22       78.33       56.48     26.73 o 
  -4   6  22        1.15       -0.42     23.96 o 
  -3   6  22      259.05      247.17     33.67 o 
  -2   6  22       44.74       54.60     27.21 o 
  -1   6  22        7.33       -4.63     24.68 o 
   0   6  22        0.63      -21.09     22.65 o 
   1   6  22       51.69       38.83     25.01 o 
   2   6  22        0.96       -0.25     19.48 o 
   3   6  22       70.74       61.40     32.77 o 
   4   6  22        4.03       -7.93     26.52 o 
  -5   7  22       17.77        0.59     28.67 o 
  -4   7  22        1.97      -23.82     26.39 o 
  -3   7  22      147.64      104.71     27.83 o 
  -2   7  22        8.62       31.81     24.90 o 
  -1   7  22       10.93       31.33     26.52 o 
   0   7  22        0.06      -12.41     24.57 o 
   1   7  22        0.53        4.90     19.46 o 
   2   7  22        5.00        7.19     22.55 o 
   3   7  22       17.28       29.54     21.96 o 
  -5   8  22        3.68       39.68     31.15 o 
  -4   8  22        7.57       -3.96     25.93 o 
  -3   8  22        6.43        3.17     28.03 o 
  -2   8  22       12.08      -23.53     26.37 o 
  -1   8  22       39.46       37.45     56.95 o 
   0   8  22        2.26       -0.20     27.12 o 
   1   8  22        3.29      -11.47     29.11 o 
   2   8  22        1.27       16.98     27.00 o 
  -3   9  22        0.69      -25.55     25.55 o 
  -2   9  22       27.59        5.01     28.41 o 
  -1   9  22       19.11       14.90     28.16 o 
   0   9  22        5.40       34.54     26.98 o 
   1   9  22       10.17       19.69     26.62 o 
  -7   0  23       97.08      121.28     51.87 o 
  -5   0  23      286.05      370.02     59.51 o 
  -3   0  23       31.45       12.41     22.45 o 
  -1   0  23       33.74       23.16     22.96 o 
   1   0  23        1.28       27.10     19.10 o 
   3   0  23        0.49       30.87     25.34 o 
   5   0  23        1.69       27.20     42.97 o 
  -7   1  23       80.19       29.03     33.42 o 
  -6   1  23       31.26      -14.71     56.57 o 
  -5   1  23        3.14      -45.13     45.13 o 
  -4   1  23       31.64       19.29     19.49 o 
  -3   1  23       46.99       33.40     16.35 o 
  -2   1  23       71.99       85.91     16.40 o 
  -1   1  23       59.13       62.08     16.65 o 
   0   1  23      208.29      179.29     19.87 o 
   1   1  23        3.12       -5.95     12.35 o 
   2   1  23        6.91        6.72     14.75 o 
   3   1  23        1.57        2.11     21.14 o 
   4   1  23       24.45       25.06     19.28 o 
   5   1  23        6.79      -25.89     25.89 o 
  -7   2  23       66.66       56.33     35.30 o 
  -6   2  23        0.69       -1.58     26.42 o 
  -5   2  23        7.25        3.84     20.31 o 
  -4   2  23        0.16       18.16     19.76 o 
  -3   2  23      194.78      188.06     30.65 o 
  -2   2  23       26.36        7.23     14.77 o 
  -1   2  23        3.76       13.31     14.67 o 
   0   2  23        1.25        0.25     14.43 o 
   1   2  23       18.55        6.02     13.13 o 
   2   2  23       14.31        9.53     19.84 o 
   3   2  23       45.59       74.81     17.35 o 
   4   2  23        6.79        6.26     18.62 o 
   5   2  23        9.43       16.53     29.30 o 
  -7   3  23       19.87        8.51     32.92 o 
  -6   3  23       20.31       81.52     30.60 o 
  -5   3  23       13.93       35.81     20.63 o 
  -4   3  23        9.28       -7.36     19.75 o 
  -3   3  23       21.91       35.68     20.94 o 
  -2   3  23       49.08       22.03     20.20 o 
  -1   3  23       21.09       44.91     15.59 o 
   0   3  23        2.22        5.15     18.51 o 
   1   3  23        3.48       15.07     16.16 o 
   2   3  23        0.27        1.00     15.34 o 
   3   3  23        0.08       -0.24     15.29 o 
   4   3  23        2.07        0.18     18.74 o 
  -6   4  23      142.06      123.39     34.79 o 
  -5   4  23       67.37       35.59     24.09 o 
  -4   4  23        0.27        1.32     21.41 o 
  -3   4  23        0.70       -1.74     20.46 o 
  -2   4  23       16.66      -19.41     19.41 o 
  -1   4  23        2.57       -9.55     20.67 o 
   0   4  23        3.63       -0.83     27.58 o 
   1   4  23       20.56        8.32     17.06 o 
   2   4  23       32.02       33.94     16.93 o 
   3   4  23        3.98       17.10     16.46 o 
   4   4  23       36.34       19.83     17.12 o 
  -6   5  23       62.58       62.07     32.54 o 
  -5   5  23       69.28        6.78     34.71 o 
  -4   5  23        1.20      -10.37     24.97 o 
  -3   5  23       23.54       16.75     26.41 o 
  -2   5  23       66.78       55.30     31.27 o 
  -1   5  23       23.39        2.59     41.06 o 
   0   5  23      252.55      256.70    113.67 o 
   1   5  23       16.78        4.86     18.80 o 
   2   5  23       18.14       32.19     19.97 o 
   3   5  23        0.78       16.27     20.18 o 
   4   5  23        3.97       -3.87     27.85 o 
  -5   6  23        3.25      -35.34     42.97 o 
  -4   6  23        7.28      -23.70     27.82 o 
  -3   6  23       37.57       46.12     34.83 o 
  -2   6  23       59.63       49.80     26.15 o 
  -1   6  23        6.62       28.73     41.31 o 
   0   6  23       26.78       34.32     38.90 o 
   1   6  23       66.72       38.35     27.80 o 
   2   6  23        1.71       -8.06     19.92 o 
   3   6  23        4.99       14.69     18.35 o 
  -5   7  23       30.44       18.38     30.30 o 
  -4   7  23       84.29       57.82     28.10 o 
  -3   7  23        4.34        7.16     26.58 o 
  -2   7  23       41.19       40.55     41.31 o 
  -1   7  23        2.74       -7.22     25.84 o 
   0   7  23        6.81      -10.23     25.33 o 
   1   7  23        1.26      -11.69     26.20 o 
   2   7  23       32.23       28.75     27.14 o 
   3   7  23        8.08       13.31     27.14 o 
  -4   8  23        0.10       -2.25     31.53 o 
  -3   8  23        9.58      -19.28     29.04 o 
  -2   8  23        0.54       -5.27     27.20 o 
  -1   8  23        0.54       -4.32     44.24 o 
   0   8  23        0.42       -5.86     30.76 o 
   1   8  23        5.30       21.07     29.80 o 
   2   8  23        0.27       11.67     26.46 o 
  -2   9  23       14.79        7.63     28.23 o 
  -1   9  23       44.96        5.49     28.78 o 
   0   9  23       10.73      -16.90     27.14 o 
  -6   0  24      215.23      147.74     53.40 o 
  -4   0  24       18.73       -3.05     39.41 o 
  -2   0  24       81.34       75.23     24.43 o 
   0   0  24       69.80       34.46     26.95 o 
   2   0  24        1.76       11.19     22.91 o 
   4   0  24        0.01      -10.71     29.91 o 
  -6   1  24       64.03       47.48     42.46 o 
  -5   1  24       17.30       40.35     27.95 o 
  -4   1  24       18.39      -19.74     19.74 o 
  -3   1  24        8.33        8.24     20.68 o 
  -2   1  24       30.44       39.39     16.25 o 
  -1   1  24        6.67       -4.28     15.98 o 
   0   1  24       45.25       27.77     16.33 o 
   1   1  24        0.86       16.45     13.14 o 
   2   1  24        8.24       -2.56     14.98 o 
   3   1  24        2.39       12.43     18.05 o 
   4   1  24        7.64      -19.29     20.66 o 
  -6   2  24       15.04       45.92     34.42 o 
  -5   2  24        3.94       20.59     30.73 o 
  -4   2  24       35.22       49.12     22.45 o 
  -3   2  24        0.07       26.68     21.25 o 
  -2   2  24       11.14        5.41     19.29 o 
  -1   2  24        1.30      -14.17     14.17 o 
   0   2  24       19.30       -0.11     15.50 o 
   1   2  24        0.02        6.91     17.34 o 
   2   2  24        2.10      -12.99     15.34 o 
   3   2  24        0.30      -14.11     17.68 o 
   4   2  24        2.28      -18.58     18.58 o 
  -6   3  24        2.75      -29.34     29.34 o 
  -5   3  24       74.84       63.26     24.30 o 
  -4   3  24       47.91       38.67     26.18 o 
  -3   3  24       26.80       18.65     21.16 o 
  -2   3  24      154.22      144.58     24.78 o 
  -1   3  24        0.20      -13.34     23.14 o 
   0   3  24        2.34       -8.13     18.18 o 
   1   3  24       54.75       33.70     17.39 o 
   2   3  24        0.50        7.65     14.80 o 
   3   3  24        3.05       19.66     17.54 o 
   4   3  24       30.74       15.44     29.38 o 
  -6   4  24       32.65       22.93     33.43 o 
  -5   4  24        1.15       10.25     23.16 o 
  -4   4  24        1.03      -13.88     23.75 o 
  -3   4  24        0.51       37.06     36.96 o 
  -2   4  24        8.34        6.61     36.36 o 
  -1   4  24       89.12       74.38     45.26 o 
   0   4  24        1.15       10.51     33.05 o 
   1   4  24        0.49        9.00     19.85 o 
   2   4  24       10.24       -3.46     16.62 o 
   3   4  24        2.34      -16.15     16.15 o 
   4   4  24        2.86       66.61     42.97 o 
  -5   5  24       40.27       27.89     36.87 o 
  -4   5  24       20.13       18.49     30.16 o 
  -3   5  24       22.48       15.16     28.09 o 
  -2   5  24        0.14      -12.73     24.86 o 
  -1   5  24        0.17        8.43     26.93 o 
   0   5  24      167.70      174.93     73.10 o 
   1   5  24       11.65       26.47     21.57 o 
   2   5  24       30.58       27.63     22.13 o 
   3   5  24       13.98       31.83     18.26 o 
  -5   6  24       33.88       -9.56     29.96 o 
  -4   6  24       36.09       17.53     29.21 o 
  -3   6  24       49.91       62.99     71.82 o 
  -2   6  24        7.05       39.66     38.39 o 
  -1   6  24        0.54       15.28     24.00 o 
   0   6  24       17.23       28.99     28.82 o 
   1   6  24        0.11      -13.95     25.70 o 
   2   6  24        4.52        7.70     21.17 o 
   3   6  24       12.16        0.39     26.06 o 
  -4   7  24       62.39       53.78     31.09 o 
  -3   7  24        3.95       -5.45     27.94 o 
  -2   7  24       43.82       24.17     54.79 o 
  -1   7  24        4.41        7.95     28.47 o 
   0   7  24       10.78        9.60     35.97 o 
   1   7  24        3.51       41.75     27.52 o 
   2   7  24       15.20        5.02     42.71 o 
  -3   8  24        2.19      -28.47     39.91 o 
  -2   8  24        0.62       -1.56     29.08 o 
  -1   8  24        0.62       18.35     29.44 o 
   0   8  24        1.85      -28.86     28.86 o 
   1   8  24        1.31       43.98     45.00 o 
  -5   0  25       19.71      -44.24     44.24 o 
  -3   0  25      128.56      135.27     29.11 o 
  -1   0  25        7.89       -5.33     21.68 o 
   1   0  25        4.21      -10.11     18.14 o 
   3   0  25        0.40      -23.91     23.91 o 
  -6   1  25       22.10       -8.57     34.29 o 
  -5   1  25       13.27       -9.03     50.47 o 
  -4   1  25       24.41       -4.38     26.89 o 
  -3   1  25       20.20       33.42     21.84 o 
  -2   1  25        0.12       -1.83     15.77 o 
  -1   1  25       38.32       37.77     16.54 o 
   0   1  25        7.37       18.27     16.94 o 
   1   1  25        7.54        5.52     17.16 o 
   2   1  25        0.80        6.55     17.54 o 
   3   1  25        0.18       16.31     18.75 o 
   4   1  25        0.68       55.92     32.03 o 
  -6   2  25        4.33      -24.02     33.06 o 
  -5   2  25      208.04      193.86     37.85 o 
  -4   2  25        0.08       -5.71     20.27 o 
  -3   2  25        1.14       -6.25     20.54 o 
  -2   2  25       21.65        3.85     22.00 o 
  -1   2  25        1.50       -5.07     17.30 o 
   0   2  25        0.12      -16.38     28.37 o 
   1   2  25       57.35       47.60     19.19 o 
   2   2  25        0.01       11.36     16.83 o 
   3   2  25        0.07       -3.69     18.35 o 
  -6   3  25       12.42       -1.52     33.48 o 
  -5   3  25        2.42       -0.20     27.50 o 
  -4   3  25        0.42       -5.95     21.29 o 
  -3   3  25        1.13       26.53     19.83 o 
  -2   3  25        7.15       14.98     20.46 o 
  -1   3  25        0.09      -10.17     24.22 o 
   0   3  25        0.32       16.93     26.75 o 
   1   3  25        4.69      -17.07     17.07 o 
   2   3  25        1.81        6.27     15.52 o 
   3   3  25        2.72       37.33     19.45 o 
  -5   4  25       15.79       -3.27     24.06 o 
  -4   4  25        0.26      -36.56     38.14 o 
  -3   4  25      110.81       92.40     27.77 o 
  -2   4  25       27.11       25.11     33.31 o 
  -1   4  25        5.03       15.25     28.34 o 
   0   4  25       26.60       46.25     35.98 o 
   1   4  25        7.68       21.23     22.38 o 
   2   4  25        3.19       -5.33     20.14 o 
   3   4  25        0.85       18.49     28.27 o 
  -5   5  25       11.20      -27.12     32.03 o 
  -4   5  25        5.47      -29.86     29.86 o 
  -3   5  25        0.19       -4.41     27.18 o 
  -2   5  25        0.54       14.96     28.43 o 
  -1   5  25        7.03       46.24     52.50 o 
   0   5  25      111.40      102.47     31.23 o 
   1   5  25       16.19       66.46     23.32 o 
   2   5  25       19.56       13.81     21.97 o 
  -4   6  25        8.51       10.89     30.43 o 
  -3   6  25        7.70       50.65     32.07 o 
  -2   6  25       43.56       90.11     31.41 o 
  -1   6  25        0.75       11.27     26.61 o 
   0   6  25       27.96       16.68     24.84 o 
   1   6  25       76.21       24.30     50.85 o 
   2   6  25        5.76       78.54     51.86 o 
  -3   7  25        2.32        5.92     30.55 o 
  -2   7  25        2.34        8.57     28.07 o 
  -1   7  25        0.07      -28.41     28.41 o 
   0   7  25        2.75       -4.83     30.22 o 
   1   7  25        4.36      -30.10     30.10 o 
  -4   0  26      168.99      128.92     51.87 o 
  -2   0  26        0.14       16.16     22.11 o 
   0   0  26        1.94      -21.98     24.96 o 
   2   0  26        1.94      -27.22     48.69 o 
  -5   1  26       12.44        4.14     33.78 o 
  -4   1  26        0.33      -28.84     28.84 o 
  -3   1  26        0.53       -9.27     22.10 o 
  -2   1  26       26.00       24.10     21.06 o 
  -1   1  26       19.08       22.33     17.20 o 
   0   1  26       39.53       23.58     21.84 o 
   1   1  26        4.57       -0.56     21.54 o 
   2   1  26        7.29        0.69     20.20 o 
   3   1  26        0.97      -12.18     31.53 o 
  -5   2  26       21.31       34.69     34.20 o 
  -4   2  26        0.99      -21.08     23.62 o 
  -3   2  26        1.88       -5.68     21.14 o 
  -2   2  26       37.31        8.02     22.37 o 
  -1   2  26        7.48       59.48     35.97 o 
   0   2  26       58.15       41.99     21.28 o 
   1   2  26        0.15       52.04     21.06 o 
   2   2  26        0.84       -3.71     16.55 o 
   3   2  26        1.41       52.97     32.73 o 
  -5   3  26       99.93       70.58     35.69 o 
  -4   3  26        4.40      -14.51     23.59 o 
  -3   3  26        4.64      -19.22     21.66 o 
  -2   3  26       82.83       50.85     47.04 o 
  -1   3  26        0.13       15.52     27.49 o 
   0   3  26        4.56      -25.65     28.34 o 
   1   3  26       11.31       27.38     20.59 o 
   2   3  26        3.32        8.29     17.28 o 
  -5   4  26       22.06      -25.19     37.88 o 
  -4   4  26        6.84       35.29     30.91 o 
  -3   4  26        0.19       -4.68     26.13 o 
  -2   4  26       15.45        1.26     33.05 o 
  -1   4  26       10.35      -17.20     27.33 o 
   0   4  26        8.32       24.43     26.74 o 
   1   4  26        3.95       33.98     29.54 o 
   2   4  26       12.98        8.88     40.30 o 
  -4   5  26        4.08      -30.93     30.93 o 
  -3   5  26       49.27       19.95     27.54 o 
  -2   5  26        4.52      -32.67     32.67 o 
  -1   5  26        6.41      -26.44     26.44 o 
   0   5  26       14.51       20.49     27.67 o 
   1   5  26       12.16       -7.48     26.85 o 
  -3   6  26        0.47        9.33     28.94 o 
  -2   6  26       10.47        1.23     28.04 o 
  -1   6  26        5.08       16.83     29.18 o 
   0   6  26       18.89        2.36     29.02 o 
   1   6  26        0.62      -21.70     41.06 o 
  -5   0  27        4.97      -41.69     48.05 o 
  -3   0  27       63.12       53.65     47.29 o 
  -1   0  27        1.82       31.93     28.06 o 
   1   0  27       56.16       52.38     41.70 o 
  -5   1  27        4.90        2.67     32.14 o 
  -4   1  27       39.02        7.41     31.17 o 
  -3   1  27        0.35      -22.05     22.05 o 
  -2   1  27       35.63       -3.34     23.25 o 
  -1   1  27       16.46      -14.17     18.75 o 
   0   1  27        2.04       12.56     33.04 o 
   1   1  27        0.65       13.17     26.83 o 
   2   1  27        0.54       -5.97     28.79 o 
  -5   2  27       53.62      -49.07     49.07 o 
  -4   2  27        5.40      -10.53     28.02 o 
  -3   2  27        1.33       -3.07     22.28 o 
  -2   2  27        8.68       -7.03     21.82 o 
  -1   2  27        1.37      -27.16     27.16 o 
   0   2  27        0.00        0.99     26.28 o 
   1   2  27        7.65       -4.08     25.77 o 
   2   2  27        0.10      -23.61     25.50 o 
  -4   3  27        2.24        1.39     24.31 o 
  -3   3  27        0.21        0.13     27.33 o 
  -2   3  27       46.46       30.37     43.98 o 
  -1   3  27        0.97       24.96     32.80 o 
   0   3  27        8.31        5.04     28.21 o 
   1   3  27        0.03       -5.40     28.35 o 
   2   3  27        0.01       -0.58     30.74 o 
  -4   4  27       33.91      -28.01     28.01 o 
  -3   4  27       31.16       -5.52     30.30 o 
  -2   4  27        5.02       27.88     38.14 o 
  -1   4  27        1.33      -13.19     29.36 o 
   0   4  27       50.51       32.51     28.04 o 
   1   4  27        5.30        2.60     27.80 o 
  -3   5  27        0.29        1.51     29.14 o 
  -2   5  27       11.45       -9.01     30.82 o 
  -1   5  27        0.03      -27.11     28.02 o 
   0   5  27        2.02       37.67     40.04 o 
  -4   0  28       33.62       -2.80     47.03 o 
  -2   0  28        4.14      -20.85     43.73 o 
   0   0  28        2.95      -38.39     38.39 o 
  -4   1  28        0.01       13.69     35.32 o 
  -3   1  28        2.25       17.29     42.84 o 
  -2   1  28        2.69       25.65     24.88 o 
  -1   1  28        0.34      -28.09     28.09 o 
   0   1  28       13.86        8.50     23.60 o 
   1   1  28       15.39        3.56     35.34 o 
  -4   2  28        6.69      -31.27     50.85 o 
  -3   2  28        9.89      -22.63     22.63 o 
  -2   2  28       33.13       45.48     32.22 o 
  -1   2  28        3.99      -10.32     29.18 o 
   0   2  28       10.40       -1.09     25.39 o 
   1   2  28        0.08       29.57     37.25 o 
  -3   3  28        2.08       -1.34     29.49 o 
  -2   3  28       47.18       61.94     34.39 o 
  -1   3  28        7.70       -7.61     27.04 o 
   0   3  28        0.03       21.66     29.84 o 
  -2   4  28       11.32      -28.04     28.04 o 
  -1   4  28        4.24       18.29     51.23 o 
   0   4  28        2.31      -32.54     46.53 o 
  -1   0  29        4.96       76.02     51.86 o 
  -2   1  29        5.69       25.42     44.24 o 
  -1   1  29        0.71       23.11     30.36 o 
  -1   2  29        2.13      -20.76     27.85 o 
                                                 
